# Supplementary material for: TMEM33 regulates intracellular calcium homeostasis in renal tubular epithelial cells
Source: Nat Commun. 2019 May 2;10:2024. doi: 10.1038/s41467-019-10045-y (PMC6497644; doi:10.1038/s41467-019-10045-y)
Supplement: Supplementary file 4 — Source Data [file 41467_2019_10045_MOESM4_ESM.xlsx]

## Sheet: Fig 2 
Fig. 2A	Time	siNT	SE	siTMEM33-1	SE	siTMEM33-2	SE		Fig. 2B	Time	GFP	SE	TMEM33 mCherry	SE		Fig.2C	Time	TMEM33	SE	TMEM33 DOX	SE		Fig.2D	Time	CD8	SE	CD8 DOX	SE		Fig. 2E	Time	siNT	SE	siTMEM33-1	SE	siTMEM33-2	SE		Fig. 2F	Time	GFP	SE	TMEM33 mCherry	SE		Fig. 2G	Time	siNT	SE
	2	-0.00389	0.000612005	0.00222	0.000384236	0.000246139	0.000504968			2	0.00571	0.00137	0.00278	0.00147			100.58	2.27026	0.02656	2.2316	0.03143			120.57	2.1462	0.02621	2.1963	0.03506			2	-0.000460899	0.000349702	-6.81466e-05	0.000407618	-0.00212	0.000228923			2	0.02326	0.000830486	0.02226	0.000954308			2	0.047	0.00182
	4	-0.00296	0.000499876	0.00485	0.000414904	0.00359	0.000465994			4	0.00426	0.00148	0.00372	0.00165			102.58	2.26163	0.02633	2.23217	0.03157			122.57	2.14278	0.02611	2.17797	0.03454			4	-0.000919315	0.000356775	0.000134433	0.000479322	-0.000268286	0.000202151			4	0.02058	0.000697497	0.01867	0.0009415			4	0.04786	0.00174
	6	0.00377	0.000561927	0.00251	0.000411742	0.00153	0.000607688			6	0.00497	0.00141	0.00574	0.00127			104.58	2.26166	0.02648	2.23199	0.03167			124.57	2.13814	0.0262	2.15948	0.03343			6	-0.00142	0.000206641	0.00152	0.000366902	-0.00329	0.000172956			6	0.02353	0.000647041	0.01688	0.000694891			6	0.04982	0.00167
	8	0.000303877	0.000445593	0.00176	0.000418628	-0.00752	0.000559647			8	0.00646	0.00147	0.0035	0.00122			106.58	2.26299	0.02634	2.236	0.03176			126.57	2.13885	0.02611	2.14496	0.03275			8	-0.00196	0.000270681	0.00137	0.000269178	-0.00323	0.000189102			8	0.0229	0.000532443	0.01403	0.000661077			8	0.05065	0.00204
	10	-0.00867	0.000365379	-0.00877	0.000299369	-0.00936	0.000327258			10	0.00397	0.00107	0.00597	0.00117			108.58	2.25783	0.02604	2.23859	0.03182			128.57	2.12071	0.02598	2.13649	0.03226			10	-0.00255	0.00030195	-0.00497	0.000275692	-0.00238	0.000159365			10	0.01467	0.000541268	0.00543	0.000396656			10	0.04937	0.00154
	12	-0.01506	0.000467208	-0.01566	0.000287696	-0.01755	0.00026817			12	-0.00321	0.0011	-0.00515	0.000848012			110.58	2.25571	0.0257	2.24781	0.03222			130.57	2.11048	0.02612	2.13564	0.03215			12	-0.00318	0.000240577	-0.00937	0.000325962	-0.00378	0.000195028			12	0.00918	0.000450213	-0.000249388	0.000392527			12	0.04992	0.00153
	14	-0.0168	0.000639876	-0.01475	0.000336581	-0.0196	0.000364601			14	-0.00598	0.00128	-0.00271	0.00121			112.58	2.25678	0.02553	2.24934	0.03257			132.57	2.08768	0.02559	2.13067	0.03194			14	-0.00385	0.000343716	-0.00584	0.000259092	-0.00303	0.000167066			14	0.00437	0.000582691	-0.00387	0.000617688			14	0.04856	0.00164
	16	-0.01721	0.000755734	-0.01493	0.000385314	-0.01747	0.000490228			16	-0.00641	0.00152	-0.0042	0.000968291			114.58	2.25807	0.0253	2.24974	0.03284			136.57	2.10262	0.02595	2.13993	0.03221			16	-0.00457	0.000289969	-0.00805	0.000339265	-0.003	0.000179554			16	0.000566604	0.000614453	-0.00672	0.00070856			16	0.04798	0.00146
	18	-0.01794	0.00085459	-0.01579	0.000374886	-0.01872	0.000473576			18	-0.00488	0.00142	-0.00734	0.00105			116.58	2.26151	0.02542	2.25479	0.03314			138.57	2.07435	0.02523	2.13974	0.03252			18	-0.00532	0.000308526	-0.00853	0.000377308	-0.0045	0.000235259			18	-0.00226	0.000699724	-0.00959	0.000855439			18	0.04644	0.0014
	20	-0.01942	0.000947144	-0.0184	0.000390262	-0.01912	0.000563043			20	-0.00489	0.00142	-0.0056	0.00132			118.58	2.25305	0.02489	2.26092	0.03339			140.57	2.07082	0.02568	2.14895	0.03291			20	-0.00613	0.000357361	-0.01139	0.000460537	-0.00442	0.00024528			20	-0.00384	0.000824651	-0.01236	0.000974407			20	0.04301	0.00136
	21	--	--	--	--	--	--			21	--	--	--	--			119.64	--	--	--	--			142.57	2.06653	0.02598	2.15434	0.03326			21	--	--	--	--	--	--			21	--	--	--	--			22	0.04476	0.00141
	22	-0.01621	0.00108	-0.0138	0.000449102	-0.01132	0.000576771			22	-0.00749	0.00205	-0.00946	0.00174			120.58	2.27955	0.02495	2.26326	0.03366			146.57	2.05948	0.02576	2.15642	0.03281			22	-0.01027	0.000515359	-0.0044	0.000614539	-0.00154	0.000329605			22	-0.00506	0.000886992	-0.01334	0.00121			24	0.04458	0.00131
	24	-0.01448	0.00122	-0.01557	0.000499929	-0.01874	0.000635816			24	-0.01746	0.00245	-0.01677	0.00233			122.58	2.28306	0.02472	2.26112	0.03378			148.57	2.06213	0.02593	2.16147	0.03305			24	-0.01611	0.00065679	-0.00664	0.000567054	-0.00699	0.000357932			24	-0.0105	0.0011	-0.0226	0.00137			26	0.04555	0.0013
	26	-0.01965	0.00123	-0.01636	0.000523786	-0.01909	0.00097049			26	0.04109	0.02077	-0.02167	0.00227			124.58	2.28089	0.02458	2.26597	0.03407			150.57	2.05707	0.02621	2.16769	0.03315			26	-0.01705	0.000446227	-0.01135	0.000840681	-0.00748	0.000353987			26	-0.01265	0.00117	-0.01616	0.00487			28	0.04704	0.00125
	28	0.03289	0.00605	0.20728	0.0116	0.2992	0.01177			28	0.63749	0.07204	0.31162	0.04395			126.58	2.27723	0.02436	2.26257	0.0343			152.57	2.05491	0.0261	2.15816	0.03314			28	0.00666	0.00181	0.04075	0.00504	0.00457	0.00144			28	0.25294	0.02936	0.32881	0.03352			30	0.0467	0.00122
	30	0.14114	0.01114	0.54427	0.01544	0.57326	0.01412			30	1.00468	0.07534	0.64357	0.04496			128.58	2.27163	0.02403	2.26184	0.03406			156.57	2.05853	0.02612	2.16503	0.03341			30	0.1373	0.00673	0.18473	0.00944	0.13402	0.0075			30	0.65236	0.03634	0.66407	0.04196			32	0.04609	0.00118
	32	0.31821	0.01314	0.71307	0.01467	0.68405	0.01405			32	1.12127	0.05741	0.74244	0.03839			130.58	2.26606	0.02414	2.2506	0.03373			158.57	2.05103	0.02597	2.16684	0.03306			32	0.31676	0.00948	0.31879	0.01172	0.31637	0.01168			32	0.79908	0.03503	0.83118	0.04466			34	0.04867	0.00117
	34	0.44105	0.01361	0.76448	0.01327	0.7024	0.01313			34	1.1536	0.05351	0.77824	0.03658			132.58	2.24557	0.02379	2.23942	0.03325			160.57	2.05909	0.02603	2.16672	0.03285			34	0.40912	0.00973	0.38828	0.01171	0.40273	0.01288			34	0.85917	0.03388	0.8974	0.04379			36	0.04932	0.00112
	36	0.49842	0.01331	0.77438	0.01208	0.70608	0.01234			36	1.13391	0.0494	0.76318	0.03399			134.58	2.2403	0.02437	2.22273	0.03264			162.57	2.06054	0.02618	2.16471	0.0327			36	0.45304	0.00961	0.43128	0.01132	0.44358	0.0127			36	0.8764	0.03333	0.92212	0.04212			38	0.04909	0.00112
	38	0.52233	0.01258	0.75804	0.01144	0.68104	0.01165			38	1.10447	0.04721	0.74524	0.03221			136.58	2.25605	0.02727	2.21574	0.03245			164.57	2.06097	0.02593	2.16181	0.03235			38	0.4391	0.0091	0.43877	0.01066	0.44736	0.01209			38	0.88332	0.03272	0.92295	0.04036			39	--	--
	40	0.5205	0.0119	0.72737	0.01086	0.64802	0.01105			40	1.07795	0.04472	0.71822	0.03229			138.58	2.26142	0.028	2.21233	0.03249			166.57	2.06772	0.02618	2.15474	0.03182			40	0.43279	0.00881	0.43463	0.01009	0.4331	0.01142			40	0.86939	0.03251	0.90853	0.03844			40	0.0529	0.00113
	42	0.51014	0.01133	0.69212	0.01036	0.60917	0.01052			42	1.0443	0.04206	0.68964	0.03149			140.58	2.26722	0.0283	2.20749	0.0324			168.57	2.0661	0.02595	2.14815	0.0314			42	0.40717	0.00834	0.42395	0.00958	0.41227	0.0109			42	0.85165	0.03196	0.8861	0.03697			42	0.05058	0.00107
	44	0.48938	0.01084	0.65294	0.00986	0.56637	0.00996			44	1.01045	0.04108	0.67179	0.03097			142.58	2.26072	0.0276	2.20715	0.03225			170.57	2.0688	0.0262	2.14322	0.031			44	0.38948	0.00776	0.40525	0.00898	0.39487	0.01017			44	0.83318	0.03122	0.8607	0.03567			44	0.04771	0.000992466
	46	0.46306	0.01039	0.6143	0.00945	0.5275	0.00974			46	0.98105	0.04083	0.63874	0.02999			144.58	2.24522	0.02644	2.20336	0.03153			172.57	2.06675	0.02609	2.13646	0.03055			46	0.38154	0.0078	0.39167	0.00859	0.38297	0.00978			46	0.80323	0.03065	0.83462	0.03503			46	0.04178	0.000921152
	48	0.43782	0.00989	0.5672	0.00905	0.47864	0.00925			48	0.94346	0.03986	0.60504	0.0295			146.58	2.23854	0.02557	2.20459	0.03169			174.57	2.06634	0.02614	2.13068	0.03028			48	0.35911	0.00736	0.37284	0.00804	0.36489	0.00929			48	0.77184	0.02995	0.80247	0.03381			48	0.02793	0.00078888
	50	0.40209	0.00938	0.52181	0.00872	0.43645	0.00893			50	0.9021	0.03838	0.57321	0.02848			148.58	2.22512	0.02512	2.21589	0.03187			176.57	2.06858	0.02635	2.12245	0.02982			50	0.34058	0.00701	0.35249	0.00762	0.34634	0.00873			50	0.73602	0.02958	0.77233	0.03305			50	0.01223	0.000630426
	52	0.36863	0.00899	0.47846	0.00832	0.40149	0.0086			52	0.8623	0.037	0.55246	0.02776			150.58	2.21613	0.02461	2.2159	0.03167			178.57	2.06561	0.02642	2.11641	0.02954			52	0.32894	0.0069	0.33421	0.00728	0.32592	0.00822			52	0.70037	0.02954	0.73408	0.03205			52	0.00183	0.000485056
	54	0.33403	0.00865	0.43366	0.00787	0.34707	0.00806			54	0.81632	0.03485	0.51854	0.02652			152.58	2.19578	0.02424	2.22061	0.03143			180.57	2.06868	0.02635	2.10396	0.02916			54	0.29504	0.00642	0.3104	0.0069	0.30645	0.00791			54	0.66781	0.02925	0.70359	0.03121			54	-0.00499	0.000399641
	56	0.29822	0.00819	0.38936	0.00751	0.30825	0.00767			56	0.77555	0.03381	0.4846	0.02593			154.58	2.19353	0.02417	2.2274	0.03159			182.57	2.07209	0.02682	2.0954	0.02875			56	0.2819	0.0064	0.29617	0.00669	0.28525	0.00741			56	0.62995	0.02883	0.66987	0.03061			56	-0.01585	0.000644767
	58	0.26596	0.00781	0.34633	0.00715	0.26812	0.00717			58	0.73447	0.03301	0.44936	0.02387			156.58	2.18363	0.02408	2.23358	0.03168			184.57	2.06362	0.02678	2.08806	0.02872			58	0.26826	0.00609	0.2742	0.00625	0.26785	0.00712			58	0.59469	0.02828	0.63296	0.02981			58	-0.01333	0.00037787
	60	0.23257	0.00736	0.30328	0.00686	0.2278	0.0066			60	0.6857	0.03354	0.41735	0.0231			158.58	2.16423	0.02363	2.23705	0.03117			186.57	2.07009	0.02697	2.0823	0.02838			60	0.24573	0.00578	0.25002	0.00595	0.24806	0.00672			60	0.55682	0.02778	0.59684	0.02913			60	-0.01466	0.000411012
	62	0.19914	0.00692	0.26561	0.00644	0.19632	0.00624			62	0.64493	0.03337	0.38189	0.023			160.58	2.17517	0.02427	2.2461	0.03155			188.57	2.06813	0.02717	2.06947	0.02831			62	0.23347	0.00569	0.23819	0.00568	0.23444	0.00663			62	0.52299	0.02749	0.5627	0.02838			62	-0.01624	0.000489391
	64	0.17118	0.00652	0.23223	0.0061	0.17265	0.00609			64	0.60361	0.03346	0.35472	0.02273			162.58	2.16119	0.02388	2.25093	0.03133			190.57	2.06611	0.02732	2.06418	0.02825			64	0.21159	0.00535	0.21408	0.00547	0.21452	0.0062			64	0.48944	0.02681	0.52706	0.02768			64	-0.018	0.000492414
	66	0.14956	0.00612	0.1965	0.00572	0.13826	0.00555			66	0.56374	0.03301	0.32775	0.02259			164.58	2.15235	0.02371	2.25237	0.03118			192.57	2.0626	0.02775	2.05615	0.02814			66	0.19111	0.00516	0.19455	0.00527	0.19319	0.00588			66	0.45781	0.02633	0.49121	0.02708			66	-0.01951	0.000534216
	68	0.12123	0.00562	0.16938	0.00542	0.12208	0.0053			68	0.52725	0.03257	0.29643	0.02182			166.58	2.13864	0.02317	2.26382	0.03151			194.57	2.05509	0.02745	2.05215	0.02814			68	0.17568	0.0049	0.17792	0.00503	0.17534	0.00571			68	0.41901	0.02564	0.45285	0.0259			68	-0.01969	0.000586307
	70	0.09904	0.00519	0.13725	0.00508	0.0968	0.0049			70	0.49119	0.03147	0.27032	0.02067			168.58	2.13671	0.0234	2.25566	0.03086			196.57	2.04697	0.02745	2.0466	0.02825			70	0.15548	0.00467	0.15587	0.00473	0.15804	0.00554			70	0.3846	0.02471	0.42488	0.02553			70	-0.02098	0.000631059
	72	0.0826	0.0048	0.11616	0.00482	0.08653	0.00462			72	0.45248	0.03013	0.24777	0.01986			170.58	2.1362	0.023	2.26875	0.03144			198.57	2.0451	0.0275	2.03068	0.028			72	0.1431	0.00451	0.14299	0.00454	0.14087	0.00512			72	0.35466	0.02411	0.39134	0.02444			72	-0.02129	0.000676465
	74	0.06562	0.0044	0.08617	0.00444	0.05956	0.00411			74	0.41327	0.02972	0.21429	0.01934			172.58	2.13549	0.02309	2.25159	0.03052			200.57	2.03981	0.02733	2.02735	0.0279			74	0.12594	0.00425	0.12708	0.00436	0.12723	0.00481			74	0.32514	0.02333	0.35796	0.02365			74	-0.02413	0.000703422
	76	0.05122	0.00407	0.06636	0.00412	0.05148	0.00388			76	0.38016	0.02915	0.17856	0.01817			174.58	2.12702	0.02291	2.2546	0.03086			202.57	2.03307	0.02754	2.01928	0.0277			76	0.11404	0.00418	0.11343	0.00416	0.11388	0.00452			76	0.29642	0.02265	0.32624	0.02245			76	-0.02588	0.000725255
	78	0.03737	0.00381	0.05269	0.00395	0.03919	0.00367			78	0.34129	0.02845	0.16079	0.01742			176.58	2.12267	0.02268	2.23745	0.02978			204.57	2.02691	0.02695	2.0127	0.02722			78	0.10686	0.00403	0.1004	0.00403	0.09831	0.00415			78	0.26828	0.022	0.30044	0.02188			78	-0.02611	0.000745568
	80	0.02246	0.00351	0.03719	0.00367	0.02942	0.00335			80	0.31577	0.02822	0.13926	0.01646			178.58	2.12787	0.02322	2.23352	0.02975			206.57	2.01465	0.02682	1.99517	0.02736			80	0.09093	0.00372	0.08692	0.00382	0.0822	0.00381			80	0.23981	0.02126	0.27573	0.02104			79	--	--
	82	0.0155	0.00336	0.02434	0.00345	0.02169	0.0031			82	0.28709	0.02749	0.11942	0.01605			180.58	2.11398	0.02248	2.22274	0.02921			208.57	2.00604	0.02658	1.98036	0.02711			82	0.07558	0.00354	0.07437	0.00366	0.07216	0.00368			82	0.21812	0.0208	0.25122	0.02016			80	-0.02692	0.000793131
	84	0.00799	0.0032	0.01081	0.00322	0.01979	0.00292			84	0.24712	0.02602	0.09704	0.0142			182.58	2.10711	0.0224	2.21452	0.02895			210.57	1.9928	0.02635	1.97076	0.02725			84	0.06655	0.00344	0.06334	0.00354	0.05894	0.0034			84	0.19817	0.02015	0.22755	0.01927			82	-0.0309	0.000846938
	86	0.00393	0.00311	0.000553856	0.00305	0.01356	0.00278			86	0.21665	0.02486	0.08217	0.0132			184.58	2.10394	0.02234	2.19566	0.02836			212.57	1.98372	0.02604	1.96497	0.02699			86	0.06687	0.00349	0.05458	0.00343	0.05038	0.00322			86	0.17942	0.01956	0.20392	0.01839			84	-0.01485	0.00156
	88	-0.00418	0.00301	-0.00667	0.00289	0.00578	0.00263			88	0.18637	0.0238	0.06935	0.01291			186.58	2.10128	0.02248	2.18919	0.02834			214.57	1.97787	0.02619	1.94924	0.02678			88	0.0581	0.0033	0.04952	0.0033	0.03989	0.00295			88	0.15932	0.01892	0.18426	0.01765			86	0.40406	0.01091
	90	-0.0082	0.00299	-0.00917	0.00273	-0.00578	0.00237			90	0.16028	0.02352	0.05324	0.01231			188.58	2.09512	0.0225	2.18496	0.02855			216.57	1.97078	0.02597	1.93295	0.02651			90	0.04425	0.00305	0.03977	0.00321	0.03492	0.00282			90	0.14546	0.01824	0.1618	0.01693			88	0.91041	0.01051
	91	--	--	--	--	--	--			92	0.14122	0.02244	0.04213	0.01153			190.58	2.09084	0.02247	2.15694	0.02733			218.57	1.96195	0.02594	1.92785	0.02649			92	0.03257	0.00284	0.0284	0.00311	0.0268	0.00269			92	0.12878	0.01757	0.14346	0.01601			90	1.01124	0.01002
	92	-0.01438	0.00286	-0.02013	0.00259	-0.00272	0.00233			94	0.12008	0.02156	0.02606	0.0108			192.58	2.09133	0.02293	2.14431	0.02726			220.57	1.95419	0.02574	1.91285	0.02622			94	0.03491	0.00286	0.02554	0.003	0.02165	0.00261			94	0.11404	0.01705	0.126	0.01507			92	1.02023	0.00999
	94	-0.02089	0.00279	-0.02555	0.00245	-0.00495	0.00225			96	0.09774	0.02027	0.01901	0.00998			194.58	2.08842	0.02304	2.1342	0.02713			222.57	1.93845	0.0254	1.90296	0.02597			96	0.03281	0.00291	0.01724	0.0028	0.01434	0.00249			96	0.1001	0.01647	0.10836	0.01431			94	1.02015	0.00992
	96	-0.02059	0.00286	-0.00535	0.00258	0.01359	0.00227			98	0.08008	0.01946	0.00416	0.00941			196.58	2.07406	0.02246	2.11659	0.02683			224.57	1.9351	0.02511	1.89538	0.02578			98	0.01816	0.00265	0.00795	0.00271	0.00899	0.00234			98	0.08611	0.01581	0.09325	0.01365			96	1.00904	0.00977
	98	0.02172	0.00377	0.06875	0.00414	0.08515	0.00383			100	0.05735	0.01872	-0.00279	0.00877			198.58	2.06215	0.02236	2.09684	0.02605			226.57	1.92825	0.02501	1.91302	0.02507			100	0.0152	0.00246	0.00446	0.00259	0.00343	0.00223			100	0.07334	0.01503	0.0751	0.01273			98	0.99663	0.01009
	100	0.06307	0.00482	0.13709	0.006	0.1408	0.00542			102	0.04555	0.01884	-0.01156	0.00839			200.58	2.05653	0.02243	2.08242	0.02543			228.57	1.91547	0.02482	1.8794	0.02524			102	0.00956	0.00243	0.000109972	0.00251	0.00564	0.00224			102	0.06564	0.01428	0.06664	0.01218			100	0.97703	0.00949
	102	0.10327	0.00634	0.20379	0.00766	0.20153	0.00713			104	0.03329	0.01777	-0.01818	0.00804			202.58	2.05906	0.02297	2.06897	0.02491			230.57	1.90529	0.02447	1.86521	0.02538			104	0.01009	0.00238	-0.0036	0.00239	-0.00147	0.0021			104	0.05802	0.01366	0.05259	0.01134			102	0.95718	0.00934
	104	0.14834	0.00769	0.26828	0.00905	0.25338	0.00831			106	0.01506	0.0161	-0.02621	0.00743			204.58	2.03734	0.0222	2.04889	0.02414			232.57	1.90219	0.0246	1.857	0.02519			106	0.00301	0.00225	-0.01016	0.00232	-0.00233	0.00206			106	0.04988	0.01288	0.0477	0.01098			104	0.95296	0.00905
	106	0.17809	0.00852	0.31183	0.00984	0.29691	0.00921			108	0.00297	0.01511	-0.02879	0.00711			206.58	2.0312	0.02217	2.03507	0.02412			234.57	1.9008	0.02461	1.84899	0.02509			108	0.0022	0.00222	-0.01293	0.00234	-0.00132	0.00218			108	0.04251	0.01221	0.04052	0.01046			106	0.93528	0.00891
	108	0.20396	0.00904	0.34382	0.01049	0.31341	0.00971			110	-0.00591	0.0148	-0.03585	0.00698			208.58	2.02783	0.02246	2.02102	0.02376			236.57	1.89197	0.02441	1.83842	0.02488			110	0.000887938	0.00213	-0.01262	0.00225	-0.00689	0.00208			110	0.03589	0.01154	0.03396	0.01007			108	0.91198	0.00874
	110	0.22442	0.00939	0.36778	0.01052	0.3402	0.00996			112	-0.01745	0.01433	-0.04004	0.00663			210.58	2.00135	0.02165	2.01119	0.02379			238.57	1.8634	0.02399	1.83442	0.02494			112	-0.000452849	0.00213	-0.00916	0.0022	-0.00622	0.00205			112	0.02895	0.01076	0.02504	0.00957			110	0.88021	0.00856
	112	0.23853	0.00958	0.39453	0.01071	0.36327	0.01025			114	-0.02978	0.01388	-0.04672	0.00654			212.58	2.00164	0.02209	1.99909	0.02358			239.64	--	--	--	--			114	-0.000431363	0.00222	-0.01703	0.00217	-0.00647	0.00203			114	0.02214	0.01026	0.01838	0.00933			112	0.84727	0.00843
	114	0.25076	0.00963	0.40456	0.01079	0.3724	0.0103			116	-0.0339	0.01369	-0.05252	0.00658			214.58	1.99082	0.02164	1.98951	0.0235			240.57	1.85625	0.02367	1.82822	0.02484			116	-0.000251581	0.00205	-0.00975	0.00216	-0.00872	0.00204			116	0.01804	0.00974	0.01466	0.0091			114	0.80738	0.00823
	116	0.2647	0.00983	0.41662	0.01093	0.37172	0.01028			118	-0.03863	0.01356	-0.05761	0.00628			216.58	1.98257	0.02287	1.97665	0.02358			242.57	1.85075	0.02353	1.81535	0.02459			118	-0.00544	0.00204	-0.01778	0.00216	-0.01255	0.00195			118	0.01067	0.009	0.00808	0.00889			116	0.7665	0.00819
	118	0.27589	0.00998	0.42984	0.01109	0.37649	0.01031			120	-0.04413	0.01333	-0.06052	0.00638			218.58	1.97343	0.02266	1.96604	0.02349			244.57	1.85251	0.02341	1.81709	0.02467			120	-0.00345	0.00204	-0.01287	0.00221	-0.01405	0.00197			120	0.00609	0.00843	0.00177	0.00874			118	0.72184	0.00816
	120	0.27802	0.00992	0.43364	0.01099	0.38539	0.01043			121	--	--	--	--			220.58	1.96205	0.02252	1.95317	0.02361			246.57	1.89253	0.02912	1.90852	0.04973			121	--	--	--	--	--	--			121	--	--	--	--			120	0.67006	0.00807
	122	0.28253	0.00988	0.43732	0.01103	0.37725	0.01023			122	-0.05427	0.01228	-0.06534	0.00625			222.58	1.95048	0.02231	1.9482	0.02372			248.57	2.30612	0.0706	2.63543	0.11118			122	-0.01513	0.00201	-0.019	0.00219	-0.01071	0.00195			122	0.000651359	0.00802	-0.00496	0.00755			122	0.61842	0.00812
	124	0.28623	0.00987	0.44191	0.01089	0.39081	0.01026			124	-0.05697	0.01259	-0.06709	0.00602			224.58	1.94562	0.02241	1.93578	0.02351			250.57	3.70974	0.12237	3.75351	0.14328			124	-0.01656	0.00199	-0.02318	0.00228	-0.01374	0.00193			124	-0.00537	0.00756	-0.00702	0.00723			124	0.56475	0.00804
	126	0.28611	0.0098	0.43769	0.01081	0.3806	0.01016			126	-0.05488	0.01221	-0.06293	0.00649			226.58	1.94379	0.02133	1.92424	0.02343			252.57	4.78234	0.12828	4.60633	0.14362			126	-0.01295	0.00212	-0.01887	0.00219	-0.00745	0.00194			126	-0.00838	0.00718	-0.00582	0.00689			126	0.50934	0.00798
	128	0.29311	0.00988	0.44209	0.01098	0.36929	0.01015			128	0.00897	0.01427	0.00872	0.00679			228.58	1.93331	0.0211	1.92614	0.02365			254.57	5.33171	0.11089	5.05501	0.11981			128	0.00864	0.00233	0.0066	0.00235	0.0083	0.00226			128	0.01351	0.00869	0.00145	0.0073			128	0.45471	0.00794
	130	0.28883	0.00983	0.44341	0.01087	0.36603	0.01005			130	0.09195	0.02124	0.08058	0.01063			230.58	1.92514	0.02108	1.90623	0.02338			256.57	5.49509	0.09831	5.20392	0.10162			130	0.03722	0.00266	0.03238	0.00278	0.04678	0.00296			130	0.03187	0.01001	0.01887	0.00809			130	0.39995	0.00778
	132	0.28595	0.00969	0.44444	0.01097	0.365	0.00993			132	0.16988	0.02701	0.15733	0.015			232.58	1.91224	0.02091	1.89602	0.02334			258.57	5.43397	0.08808	5.16162	0.09118			132	0.0609	0.00307	0.05578	0.00332	0.0663	0.0035			132	0.04439	0.01131	0.03358	0.00917			132	0.34149	0.00764
	134	0.28802	0.00965	0.43726	0.01074	0.35425	0.00985			134	0.24037	0.03183	0.21845	0.01946			234.58	1.90968	0.02094	1.89189	0.02357			260.57	5.29543	0.07996	5.01111	0.08277			134	0.08285	0.0035	0.0842	0.00401	0.09575	0.00437			134	0.05619	0.01237	0.05144	0.01039			134	0.29145	0.00746
	136	0.2828	0.0095	0.43497	0.01066	0.35298	0.00965			136	0.31348	0.03587	0.26623	0.02195			236.58	1.90649	0.02107	1.88288	0.0234			262.57	5.14066	0.07569	4.86983	0.07817			136	0.1119	0.00419	0.10899	0.00492	0.11652	0.00527			136	0.07058	0.01333	0.06761	0.0119			136	0.24415	0.00721
	138	0.28347	0.00954	0.43247	0.0105	0.34098	0.00959			138	0.37357	0.03889	0.29712	0.02346			238.58	1.89937	0.0211	1.86961	0.02309			264.57	4.94978	0.07208	4.71569	0.0751			138	0.13041	0.00457	0.13628	0.00564	0.14082	0.00607			138	0.08418	0.014	0.087	0.01337			138	0.19849	0.00695
	140	0.28263	0.00936	0.42585	0.01028	0.34673	0.00947			140	0.42214	0.04139	0.31728	0.02443			239.74	--	--	--	--			266.57	4.79604	0.06938	4.54373	0.0727			140	0.15595	0.00525	0.15795	0.00629	0.16602	0.00688			140	0.09685	0.01469	0.10392	0.01468			140	0.15737	0.00665
	142	0.27766	0.00932	0.417	0.0103	0.33169	0.00932			142	0.46168	0.0428	0.33662	0.02438			240.58	1.88995	0.0207	1.86421	0.02281			268.57	4.61783	0.06722	4.42693	0.07195			142	0.17419	0.00561	0.17087	0.00655	0.18726	0.00756			142	0.11076	0.01522	0.11953	0.01578			142	0.11238	0.00634
	144	0.26867	0.00924	0.4151	0.01002	0.32214	0.00912			144	0.48859	0.04348	0.35231	0.02466			242.58	1.87987	0.02062	1.85741	0.02292			270.57	4.47298	0.06577	4.29895	0.07015			144	0.18788	0.00595	0.19881	0.00692	0.20274	0.00792			144	0.12343	0.01562	0.13401	0.01691			144	0.07369	0.00604
	146	0.26737	0.00908	0.40784	0.00992	0.31802	0.00898			146	0.51356	0.04482	0.36589	0.02518			244.58	1.87784	0.02054	1.84993	0.02253			272.57	4.33214	0.06464	4.16031	0.06743			146	0.20288	0.0062	0.20956	0.00711	0.21229	0.00815			146	0.13543	0.0162	0.14931	0.01762			146	0.03956	0.00569
	148	0.26571	0.00909	0.40366	0.00983	0.30402	0.00891			148	0.53066	0.04488	0.37358	0.02625			246.58	1.88641	0.02036	1.90749	0.02725			274.57	4.19334	0.06408	4.05079	0.06567			148	0.21266	0.00638	0.22088	0.0073	0.22741	0.00861			148	0.14924	0.01654	0.16324	0.01864			148	0.00968	0.00541
	150	0.26252	0.00893	0.39892	0.0098	0.29748	0.00871			150	0.54104	0.04491	0.37818	0.02605			248.58	2.37228	0.05772	2.27768	0.05819			276.57	4.07644	0.0638	3.94027	0.0638			150	0.22577	0.00672	0.23316	0.00763	0.24179	0.00888			150	0.15947	0.01684	0.17437	0.01937			150	-0.01948	0.0051
	152	0.25433	0.00872	0.39577	0.00966	0.29617	0.0085			152	0.54468	0.04562	0.37682	0.02606			250.58	3.14663	0.08682	2.90402	0.08752			278.57	3.95694	0.06257	3.83157	0.06207			152	0.23588	0.00677	0.23963	0.0076	0.25422	0.00913			152	0.16873	0.01682	0.18659	0.0201			152	-0.04398	0.00481
	154	0.25275	0.00862	0.38656	0.00954	0.27939	0.00834			154	0.55706	0.04526	0.38339	0.02623			252.58	3.8692	0.09149	3.40645	0.09695			280.57	3.82997	0.06115	3.71721	0.05954			154	0.23683	0.00669	0.24801	0.00759	0.25787	0.00923			154	0.18041	0.01706	0.19455	0.02071			154	-0.06743	0.00454
	156	0.24875	0.00851	0.37801	0.00931	0.2778	0.00818			156	0.57439	0.04513	0.38918	0.02735			254.58	4.56803	0.0826	3.73419	0.09328			282.57	3.72514	0.06029	3.59455	0.05773			156	0.25449	0.00715	0.25947	0.00776	0.26883	0.00943			156	0.1876	0.01727	0.20223	0.02136			156	-0.08853	0.00426
	158	0.24671	0.00846	0.35977	0.00948	0.26298	0.00799			158	0.58166	0.04408	0.39212	0.02712			256.58	4.84638	0.07358	3.8389	0.08872			284.57	3.61097	0.05888	3.48858	0.05578			158	0.25359	0.00721	0.26334	0.00785	0.27668	0.00963			158	0.1922	0.01733	0.2118	0.02162			158	-0.10563	0.004
	160	0.24172	0.00834	0.36615	0.00883	0.26345	0.00782			160	0.58679	0.04377	0.39433	0.02639			258.58	4.82251	0.06795	3.79642	0.08277			286.57	3.49888	0.05829	3.37837	0.0537			160	0.26831	0.00741	0.26757	0.00797	0.27871	0.00975			160	0.19938	0.01737	0.21765	0.02205
	161	--	--	--	--	--	--			162	0.57768	0.04257	0.38215	0.02582			260.58	4.69607	0.06367	3.7181	0.07557			288.57	3.38921	0.05689	3.29175	0.05276			162	0.27284	0.00738	0.27434	0.00787	0.28829	0.00997			162	0.20353	0.01732	0.22098	0.02255
	162	0.21663	0.00807	0.35619	0.00889	0.24848	0.0076			164	0.57609	0.04315	0.38227	0.02557			262.58	4.51913	0.05953	3.66758	0.07			290.57	3.2881	0.05574	3.19617	0.05144			164	0.26815	0.00719	0.28366	0.00793	0.28494	0.00985			164	0.2111	0.01732	0.22458	0.0225
	164	0.20935	0.00784	0.34985	0.00871	0.24572	0.00752			166	0.57094	0.04228	0.37168	0.02559			264.58	4.36148	0.05609	3.68471	0.06554			292.57	3.17823	0.05491	3.0981	0.04991			166	0.27785	0.00751	0.28806	0.00805	0.29561	0.01006			166	0.21707	0.01731	0.23164	0.02302
	166	0.20464	0.00773	0.32471	0.00831	0.23151	0.00731			168	0.57809	0.04253	0.37265	0.02568			266.58	4.21766	0.055	3.82554	0.06558			294.57	3.09014	0.05385	3.00567	0.04882			168	0.27686	0.00743	0.28803	0.008	0.29446	0.01007			168	0.22327	0.01738	0.23278	0.0228
	168	0.19907	0.00752	0.32451	0.00831	0.2252	0.00718			170	0.57265	0.04237	0.36509	0.02477			268.58	4.07732	0.05356	3.84475	0.06833			296.57	2.99429	0.05259	2.89933	0.04685			170	0.28897	0.00767	0.29726	0.00804	0.29143	0.00985			170	0.22705	0.0174	0.23502	0.02299
	170	0.17735	0.00668	0.27394	0.00702	0.18688	0.00634			172	0.56031	0.04236	0.361	0.0251			270.58	3.92583	0.05134	3.80439	0.06669			298.57	2.90304	0.05075	2.80043	0.04491			172	0.28713	0.00771	0.29592	0.00805	0.29564	0.00986			172	0.22984	0.01719	0.23715	0.02291
	172	0.14547	0.00571	0.21286	0.00572	0.14672	0.0052			174	0.55166	0.04242	0.34981	0.02466			272.58	3.80616	0.05042	3.73916	0.06329			300.57	2.8084	0.04912	2.71543	0.04339			174	0.28187	0.00737	0.30216	0.00803	0.29317	0.00984			174	0.23452	0.01733	0.23856	0.02284
	174	0.12803	0.00502	0.1677	0.00476	0.131	0.00441			176	0.54505	0.04201	0.34138	0.02448			274.58	3.6831	0.04884	3.67978	0.06063			302.57	2.71814	0.04835	2.63922	0.04233			176	0.28247	0.00744	0.30529	0.00806	0.29806	0.00995			176	0.23474	0.01742	0.24722	0.0231
	176	0.11515	0.00461	0.13678	0.00412	0.12077	0.00389			178	0.53815	0.04206	0.33864	0.02444			276.58	3.56901	0.04764	3.60443	0.05881			304.57	2.64299	0.04711	2.55972	0.04096			178	0.28407	0.00749	0.3083	0.00806	0.29642	0.00998			178	0.23676	0.01723	0.24577	0.02317
	178	0.10718	0.00434	0.12855	0.00391	0.10381	0.00356			180	0.52903	0.04148	0.33519	0.02462			278.58	3.46723	0.04649	3.51855	0.05693			306.57	2.56452	0.04584	2.47027	0.04006			180	0.29518	0.00766	0.30917	0.00808	0.28671	0.00962			180	0.24407	0.01731	0.25187	0.02365
	180	0.10174	0.00416	0.12258	0.00365	0.10754	0.00334			181	--	--	--	--			280.58	3.37394	0.0452	3.44074	0.05558			308.57	2.49611	0.04506	2.38619	0.03885			182	0.29267	0.00761	0.3071	0.00807	0.29003	0.00977			182	0.24626	0.01717	0.25592	0.02371
	182	0.10209	0.00409	0.11212	0.00354	0.10236	0.00316			182	0.5039	0.04152	0.32232	0.02446			282.58	3.27471	0.04393	3.36576	0.05444			310.57	2.43791	0.04409	2.32153	0.03771			184	0.2956	0.00754	0.31179	0.008	0.29053	0.00968			184	0.25071	0.01752	0.25438	0.02684
	184	0.09409	0.00397	0.11312	0.00339	0.10061	0.00309			184	0.49085	0.04164	0.31737	0.02385			284.58	3.1785	0.04239	3.2937	0.05383			312.57	2.37315	0.04311	2.25247	0.03632			186	0.29351	0.0074	0.31336	0.00796	0.28348	0.00946			186	0.24668	0.0171	0.25451	0.02311
	186	0.0922	0.00389	0.10845	0.00337	0.09569	0.00298			186	0.49146	0.04218	0.30658	0.02294			286.58	3.06642	0.04119	3.22065	0.0531			314.57	2.30005	0.04134	2.1854	0.03533			188	0.29733	0.0075	0.31031	0.00797	0.28914	0.00949			188	0.24927	0.01734	0.25801	0.0231
	188	0.09134	0.00386	0.1099	0.00338	0.09582	0.00291			188	0.47199	0.04108	0.30149	0.023			288.58	2.97862	0.03992	3.14094	0.05244			316.57	2.23488	0.03995	2.12218	0.03431			190	0.29805	0.00749	0.30921	0.00795	0.29319	0.00955			190	0.25016	0.01731	0.25743	0.023
	190	0.08918	0.00381	0.10584	0.0033	0.09304	0.00286			190	0.46185	0.04129	0.29596	0.02265			290.58	2.88503	0.039	3.05108	0.05045			318.57	2.17762	0.03803	2.06798	0.03344			192	0.30021	0.00759	0.31608	0.00797	0.28844	0.00942			192	0.25263	0.01719	0.25784	0.02302
	192	0.0906	0.00376	0.09896	0.00319	0.09105	0.00289			192	0.43323	0.03846	0.25759	0.02153			292.58	2.80127	0.03796	2.97221	0.04945			320.57	2.11952	0.03658	2.0113	0.03241			194	0.30103	0.0077	0.31746	0.00796	0.28712	0.00934			194	0.25341	0.01714	0.26248	0.02327
	194	0.085	0.00372	0.09847	0.0031	0.08756	0.00276			194	0.37877	0.0342	0.21556	0.02099			294.58	2.70452	0.03661	2.8857	0.04785			322.57	2.06764	0.03552	1.96262	0.03172			196	0.2982	0.00746	0.31315	0.00773	0.28685	0.00933			196	0.25388	0.01693	0.25958	0.02358
	196	0.08535	0.00365	0.1002	0.00304	0.08656	0.00272			196	0.31834	0.02972	0.17015	0.01873			296.58	2.62132	0.03562	2.82081	0.04727			324.57	2.01403	0.03433	1.92459	0.03152			198	0.30362	0.00747	0.31162	0.0077	0.2877	0.00921			198	0.25464	0.01684	0.2573	0.0239
	198	0.08602	0.00365	0.0976	0.00303	0.08184	0.00263			198	0.27284	0.0253	0.14009	0.01529			298.58	2.53974	0.03449	2.75506	0.04638			326.57	1.97469	0.03298	1.87626	0.03029			200	0.30078	0.00742	0.30736	0.00762	0.28714	0.00918			200	0.25669	0.01695	0.25824	0.02406
	200	0.08212	0.00361	0.09549	0.00294	0.07975	0.00254			200	0.23561	0.02208	0.12144	0.01307			300.58	2.45626	0.033	2.68477	0.04565			328.57	1.93581	0.03218	1.83896	0.02955			201	--	--	--	--	--	--			201	--	--	--	--
	202	0.08111	0.00356	0.09551	0.00286	0.08331	0.00251			202	0.21174	0.0195	0.10744	0.01116			302.58	2.38078	0.03165	2.61187	0.04468			330.57	1.90035	0.03123	1.80827	0.02912			202	0.28505	0.0073	0.29655	0.00741	0.27128	0.00878			202	0.25422	0.01696	0.25602	0.02423
	204	0.07538	0.00348	0.09921	0.00294	0.07735	0.00246			204	0.19217	0.01795	0.0979	0.01021			304.58	2.31127	0.03053	2.53512	0.0429			332.57	1.86429	0.02997	1.77111	0.02796			204	0.2909	0.0076	0.30845	0.00753	0.27535	0.00885			204	0.25504	0.01696	0.25515	0.02383
	206	0.08251	0.00351	0.09129	0.00276	0.07946	0.00248			206	0.17541	0.01629	0.08896	0.00972			306.58	2.2484	0.03001	2.46621	0.04199			334.57	1.83187	0.02877	1.74213	0.02746			206	0.2875	0.0075	0.30638	0.00738	0.27004	0.00871			206	0.24498	0.01677	0.25858	0.02375
	208	0.07616	0.00346	0.09041	0.00268	0.07556	0.0024			208	0.16932	0.01494	0.09009	0.00926			308.58	2.18486	0.02916	2.39906	0.04109			336.57	1.8106	0.02801	1.71278	0.02653			208	0.29123	0.00747	0.29794	0.00719	0.26562	0.00862			208	0.22622	0.01643	0.24409	0.02337
	210	0.08017	0.00345	0.08853	0.00259	0.07392	0.00236			210	0.16417	0.0142	0.0804	0.00892			310.58	2.126	0.02798	2.34477	0.04035			338.57	1.77654	0.0269	1.6862	0.02567			210	0.27361	0.00755	0.28631	0.00674	0.25241	0.00831			210	0.19968	0.01551	0.22161	0.02147
	212	0.08099	0.00343	0.08645	0.00257	0.07517	0.0024			212	0.15199	0.01332	0.07755	0.00828			312.58	2.0671	0.02676	2.28459	0.03939			340.57	1.75841	0.02622	1.66497	0.02522			212	0.21678	0.00678	0.24052	0.00576	0.2147	0.0074			212	0.14622	0.01357	0.17689	0.01928
	214	0.07324	0.00333	0.08297	0.00249	0.0702	0.00225			214	0.14821	0.01301	0.07439	0.00799			314.58	2.00988	0.02557	2.22643	0.03805			342.57	1.73586	0.02552	1.64195	0.02476			214	0.16395	0.00644	0.20925	0.00508	0.17961	0.00656			214	0.10766	0.01155	0.13924	0.01685
	216	0.07595	0.00332	0.08736	0.0026	0.06754	0.00224			216	0.1423	0.01225	0.07122	0.00775			316.58	1.96726	0.0247	2.17208	0.03707			344.57	1.71446	0.02504	1.62689	0.02426			216	0.14879	0.00591	0.18852	0.00476	0.15047	0.00574			216	0.08816	0.01026	0.11497	0.01499
	218	0.07042	0.00328	0.08492	0.00254	0.07845	0.00222			218	0.13296	0.01174	0.06401	0.00824			318.58	1.92855	0.02407	2.11831	0.036			346.57	1.69861	0.02433	1.61089	0.02413			218	0.13924	0.00562	0.17241	0.00454	0.1345	0.00527			218	0.0749	0.0094	0.09982	0.0139
	220	0.0737	0.00333	0.08256	0.00249	0.06519	0.00216			220	0.1303	0.01101	0.06454	0.00793			320.58	1.88647	0.02328	2.07005	0.035			348.57	1.68055	0.02377	1.59749	0.02392			220	0.13448	0.00545	0.15929	0.00436	0.12852	0.00506			220	0.06936	0.00875	0.09384	0.01315
										222	0.1255	0.0103	0.06079	0.00832			322.58	1.85325	0.02291	2.0241	0.0342			350.57	1.66808	0.02324	1.5828	0.02356			222	0.13007	0.00526	0.15386	0.00428	0.12098	0.0049			222	0.0669	0.0085	0.0883	0.01296
										224	0.1227	0.0102	0.05923	0.00794			324.58	1.82126	0.02233	1.98025	0.03339			352.57	1.65501	0.02281	1.572	0.02316			224	0.12712	0.00529	0.14793	0.00405	0.11819	0.00485			224	0.06422	0.00822	0.08589	0.01267
										226	0.12085	0.00969	0.06017	0.00804			326.58	1.79306	0.02178	1.94155	0.03245			354.57	1.64123	0.02238	1.55957	0.02293			226	0.12307	0.0051	0.13813	0.00395	0.11419	0.00468			226	0.0656	0.00807	0.08328	0.0124
										228	0.11268	0.0095	0.05695	0.00792			328.58	1.77278	0.02163	1.90254	0.03164			356.57	1.63114	0.02214	1.54545	0.02254			228	0.12277	0.00514	0.13999	0.00405	0.11401	0.00456			228	0.06595	0.008	0.08579	0.0122
										230	0.11836	0.00922	0.05182	0.0082			330.58	1.74481	0.02098	1.8654	0.031			358.57	1.62462	0.02187	1.53781	0.02231			230	0.12095	0.00504	0.14043	0.00406	0.11162	0.00449			230	0.06649	0.00797	0.08437	0.01211
										232	0.11139	0.00848	0.05484	0.00783			332.58	1.72558	0.0206	1.83375	0.03029			360.57	1.61078	0.02158	1.52764	0.02204			232	0.11698	0.00489	0.14283	0.00414	0.10956	0.00442			232	0.06615	0.00786	0.0833	0.0119
										234	0.10889	0.00855	0.05433	0.00756			334.58	1.71791	0.02083	1.80535	0.02937			362.57	1.60323	0.02134	1.51559	0.02177			234	0.12079	0.00505	0.13938	0.00412	0.11522	0.0045			234	0.0663	0.00781	0.08458	0.01191
										236	0.10807	0.00849	0.05361	0.00764			336.58	1.68752	0.01978	1.77425	0.02848			364.57	1.59736	0.02121	1.51246	0.02177			236	0.1168	0.00496	0.13712	0.00405	0.10791	0.00428			236	0.06944	0.00778	0.08427	0.0119
										238	0.10335	0.00811	0.05254	0.00769			338.58	1.67797	0.01964	1.74743	0.02765			366.57	1.58983	0.02106	1.50628	0.02145			238	0.12205	0.00511	0.14474	0.00436	0.10726	0.00439			238	0.0685	0.00775	0.08523	0.01187
										240	0.10151	0.0082	0.04884	0.00792			340.58	1.66052	0.01921	1.72089	0.02717			368.57	1.58453	0.021	1.49862	0.02135			240	0.12133	0.00501	0.1329	0.00401	0.106	0.00431			240	0.06994	0.00771	0.08658	0.01166
																	342.58	1.65271	0.0192	1.70187	0.02658			370.57	1.5781	0.02088	1.49405	0.02122			242	0.12131	0.00515	0.13535	0.00412	0.10334	0.00431			242	0.07067	0.0078	0.08373	0.01166
																	344.58	1.6416	0.01896	1.6812	0.02625			372.57	1.57198	0.02079	1.48776	0.0211			244	0.11552	0.00493	0.13847	0.00421	0.09815	0.00419			244	0.07189	0.00771	0.08573	0.01172
																	346.58	1.63554	0.01884	1.66012	0.02556			374.57	1.5658	0.02059	1.48187	0.02104			246	0.11637	0.00494	0.14241	0.00436	0.10308	0.00439			246	0.07329	0.00776	0.09148	0.01232
																	348.58	1.62613	0.01866	1.64273	0.02512			376.57	1.56264	0.02058	1.47987	0.02083			248	0.11921	0.0051	0.14578	0.00448	0.10001	0.00426			248	0.07499	0.00753	0.092	0.01227
																	350.58	1.62127	0.01851	1.62559	0.02444			378.57	1.55937	0.02049	1.47292	0.02075			250	0.11595	0.00483	0.14766	0.00456	0.10026	0.00414			250	0.07314	0.00752	0.0902	0.01179
																	352.58	1.61424	0.01834	1.60805	0.02359			380.57	1.55365	0.02029	1.46804	0.02073			252	0.11766	0.0051	0.14228	0.00453	0.10075	0.00415			252	0.07615	0.00743	0.09061	0.01159
																	354.58	1.6076	0.01824	1.59702	0.02338			382.57	1.54827	0.02023	1.46714	0.02057			254	0.12032	0.00516	0.14544	0.00465	0.09795	0.00422			254	0.07541	0.00756	0.08906	0.01142
																	356.58	1.60597	0.01817	1.58413	0.02289			384.57	1.54567	0.02017	1.46294	0.02053			256	0.119	0.00508	0.14803	0.00471	0.09329	0.00418			256	0.07824	0.00766	0.08926	0.01143
																	358.58	1.60181	0.01793	1.56877	0.02221			386.57	1.54466	0.02021	1.45929	0.02034			258	0.11487	0.00497	0.14922	0.00476	0.09442	0.00416			258	0.07988	0.00738	0.0899	0.01123
																	360.58	1.59274	0.0179	1.55989	0.02179			388.57	1.54172	0.01999	1.45683	0.0203			260	0.11938	0.00514	0.1489	0.00481	0.09567	0.00403			260	0.07947	0.0074	0.09042	0.01078
																	362.58	1.5912	0.01786	1.54732	0.02129			390.57	1.53747	0.01999	1.45418	0.02033
																	364.58	1.58368	0.01767	1.53925	0.02093			392.57	1.53843	0.01994	1.44745	0.02021
																	366.58	1.58005	0.0175	1.53019	0.02063			394.57	1.53198	0.01984	1.44731	0.02021
																	368.58	1.57748	0.01743	1.52374	0.02045			396.57	1.53147	0.01982	1.44582	0.02013
																	370.58	1.57706	0.01749	1.51494	0.02009			398.57	1.52597	0.01963	1.44635	0.02021
																	372.58	1.57118	0.01721	1.5094	0.01988			399.6	--	--	--	--
																	374.58	1.56762	0.01727	1.49988	0.01959			400.57	1.52522	0.0196	1.44076	0.01997
																	376.58	1.56358	0.01703	1.49499	0.01946			402.57	1.52299	0.01959	1.44263	0.02021
																	378.58	1.56144	0.01695	1.4907	0.01928			404.57	1.51873	0.01942	1.4376	0.01991
																	380.58	1.55828	0.01692	1.48404	0.01911			406.57	1.53226	0.01943	1.45579	0.02021
																	382.58	1.56206	0.01696	1.47729	0.0188			408.57	1.57082	0.01987	1.49633	0.02072
																	384.58	1.55548	0.01687	1.47675	0.01883			410.57	1.62549	0.02087	1.54153	0.02116
																	386.58	1.55257	0.01675	1.47148	0.0187			412.57	1.68672	0.02385	1.59256	0.02238
																	388.58	1.552	0.01669	1.46985	0.01865			414.57	1.74871	0.02868	1.64094	0.02489
																	390.58	1.55092	0.01658	1.46531	0.01867			416.57	1.80636	0.03114	1.69228	0.02845
																	392.58	1.54491	0.01649	1.46407	0.01869			418.57	1.86636	0.03284	1.74415	0.0313
																	394.58	1.54442	0.0165	1.459	0.01834			420.57	1.92501	0.03495	1.79234	0.03394
																	396.58	1.54507	0.01658	1.45659	0.01832			422.57	1.98689	0.03709	1.84547	0.03724
																	398.58	1.53953	0.01638	1.45663	0.01834			424.57	2.04299	0.03918	1.90949	0.04082
																	399.61	--	--	--	--			426.57	2.10648	0.0417	1.97537	0.04507
																	400.58	1.53734	0.01624	1.45492	0.01833			428.57	2.1662	0.0438	2.02863	0.0483
																	402.58	1.53488	0.01626	1.45242	0.01838			430.57	2.22818	0.04594	2.08982	0.05151
																	404.58	1.53589	0.01625	1.45049	0.0182			432.57	2.29135	0.049	2.14449	0.05462
																	406.58	1.52479	0.01604	1.45048	0.01816			434.62	2.3491	0.0504	2.19274	0.05701
																	408.58	1.56647	0.01651	1.46081	0.01832			436.62	2.39191	0.05093	2.24701	0.05943
																	410.58	1.60712	0.01689	1.48878	0.01892			438.62	2.43219	0.05172	2.29483	0.06159
																	412.58	1.6538	0.01726	1.5242	0.01973			440.62	2.48178	0.05275	2.34635	0.06391
																	414.58	1.7052	0.01818	1.55325	0.02059			442.62	2.52606	0.05395	2.38776	0.06507
																	416.58	1.76847	0.01965	1.59282	0.02118			444.62	2.57644	0.05508	2.42445	0.06637
																	418.58	1.83963	0.022	1.63768	0.02273			446.62	2.62871	0.05702	2.46467	0.06743
																	420.58	1.90834	0.02465	1.68096	0.02515			448.62	2.66864	0.05859	2.5011	0.06908
																	422.58	1.97532	0.02758	1.72565	0.02685			450.62	2.72248	0.0606	2.53402	0.07052
																	424.58	2.04718	0.03016	1.77071	0.02872			452.62	2.76167	0.06188	2.57927	0.072
																	426.58	2.10233	0.03162	1.82139	0.03101			454.62	2.79844	0.06229	2.61951	0.07357
																	428.58	2.17271	0.03341	1.86906	0.03358			456.62	2.84423	0.06422	2.64782	0.07465
																	430.58	2.23821	0.03523	1.91984	0.03655			458.62	2.88074	0.06568	2.69566	0.07668
																	432.58	2.31306	0.03747	1.97296	0.0392			460.62	2.92259	0.06763	2.73231	0.07849
																	434.58	2.37913	0.03954	2.02227	0.04173			462.62	2.95138	0.06778	2.7617	0.07969
																	436.58	2.45147	0.04144	2.07114	0.04431			464.62	2.98463	0.06805	2.79607	0.08121
																	438.58	2.52572	0.0439	2.11608	0.04685			466.62	3.00118	0.06841	2.84577	0.08323
																	440.58	2.59728	0.04577	2.14441	0.04861			468.62	3.02759	0.06859	2.87101	0.08427
																	442.58	2.67242	0.04713	2.18458	0.05095			470.62	3.058	0.06923	2.89798	0.0852
																	444.58	2.75581	0.04904	2.22881	0.05306			472.62	3.09154	0.07007	2.91992	0.08541
																	446.58	2.81604	0.05041	2.27784	0.05568			474.62	3.11929	0.07074	2.95001	0.08661
																	448.58	2.84712	0.05071	2.3313	0.05869			476.62	3.14404	0.07186	2.98397	0.08762
																	450.58	2.9125	0.05173	2.38188	0.06088			478.62	3.17151	0.07309	2.99824	0.0881
																	452.58	2.9896	0.05352	2.42697	0.06237			480.62	3.2031	0.07376	3.02449	0.08901
																	454.58	3.07211	0.05666	2.47123	0.06386			482.62	3.22759	0.07452	3.04165	0.08912
																	456.58	3.12703	0.05668	2.5207	0.06508			484.62	3.23923	0.0741	3.06721	0.09083
																	458.58	3.18297	0.05788	2.56977	0.06672			486.62	3.2425	0.07346	3.1006	0.09302
																	460.58	3.24096	0.05888	2.59932	0.06723			488.62	3.26121	0.07383	3.1307	0.09475
																	462.58	3.29143	0.05985	2.63373	0.0686			490.62	3.28388	0.07407	3.15959	0.09604
																	464.58	3.33831	0.06026	2.66441	0.06934			492.62	3.29827	0.07472	3.17739	0.09725
																	466.58	3.39107	0.06144	2.69762	0.07006			494.62	3.31903	0.07494	3.18347	0.09705
																	468.58	3.42915	0.0615	2.73664	0.07092			496.62	3.33429	0.07521	3.20038	0.0969
																	470.58	3.47102	0.06226	2.76257	0.07177			498.62	3.34993	0.07525	3.2105	0.09633
																	472.58	3.5091	0.06263	2.78915	0.07248			500.62	3.36566	0.07496	3.22321	0.09639
																	474.58	3.55287	0.06283	2.81601	0.07333			502.62	3.37619	0.07534	3.223	0.09543
																	476.58	3.59608	0.06397	2.84762	0.07433			504.62	3.4003	0.07525	3.23415	0.09522
																	478.58	3.63962	0.06474	2.87227	0.07513			506.62	3.40473	0.07431	3.24529	0.09474
																	480.58	3.6715	0.06512	2.90244	0.07618			508.62	3.44096	0.07409	3.24979	0.09427
																	482.58	3.69506	0.06503	2.93216	0.0761			510.62	3.43297	0.07284	3.2572	0.09344
																	484.58	3.72832	0.06574	2.95995	0.07525			512.62	3.43983	0.07289	3.26696	0.09284
																	486.58	3.76873	0.0666	2.99408	0.0756			514.62	3.4517	0.07281	3.27662	0.09254
																	488.58	3.78693	0.06585	3.01687	0.0764			516.62	3.47279	0.07371	3.28893	0.09229
																	490.58	3.82239	0.06609	3.04255	0.07626			518.62	3.48254	0.07338	3.28632	0.09162
																	492.58	3.84355	0.06536	3.07007	0.07671			520.62	3.49769	0.07371	3.31554	0.09134
																	494.58	3.88251	0.06614	3.10683	0.07749			522.62	3.50515	0.07381	3.31572	0.09147
																	496.58	3.89975	0.06569	3.13842	0.0778			524.62	3.52266	0.07411	3.33596	0.09039
																	498.58	3.9274	0.06644	3.1612	0.07816			526.62	3.531	0.07389	3.34124	0.09189
																	500.58	3.94372	0.06601	3.18613	0.07828			528.62	3.54029	0.07362	3.35932	0.09276
																	502.58	3.96035	0.06549	3.21812	0.079			530.62	3.54942	0.07351	3.36079	0.09414
																	504.58	3.98464	0.0659	3.23494	0.07865			532.62	3.54822	0.07403	3.37093	0.09411
																	506.58	4.00542	0.06579	3.25424	0.07886			534.62	3.54866	0.07446	3.37957	0.09395
																	508.58	4.01319	0.0652	3.2796	0.07888			536.62	3.54542	0.07427	3.40558	0.09502
																	510.58	4.03521	0.06589	3.30389	0.07905			538.62	3.54688	0.07447	3.40429	0.09486
																	512.58	4.0491	0.06573	3.33156	0.0793			540.62	3.55671	0.07503	3.40573	0.09401
																	514.58	4.06836	0.06556	3.35834	0.07955			542.62	3.56265	0.07488	3.40833	0.09338
																	516.58	4.09159	0.06624	3.38273	0.07932			544.62	3.56537	0.0746	3.41302	0.09264
																	518.58	4.09906	0.06573	3.40128	0.07974			546.62	3.55176	0.07324	3.42397	0.09218
																	520.58	4.12697	0.06612	3.42857	0.0799			548.62	3.55297	0.07284	3.42759	0.09168
																	522.58	4.13579	0.06558	3.44401	0.07975			550.62	3.55063	0.07234	3.44217	0.09194
																	524.58	4.15645	0.06584	3.47039	0.07972			552.62	3.56237	0.07266	3.44087	0.09208
																	526.58	4.16447	0.06603	3.48169	0.07954			554.62	3.55271	0.0719	3.45839	0.09334
																	528.58	4.16558	0.06518	3.49815	0.07954			556.62	3.55659	0.07137	3.45415	0.09267
																	530.58	4.16741	0.06517	3.52234	0.0802			558.62	3.55919	0.07112	3.44461	0.0921
																	532.58	4.18221	0.06523	3.52478	0.07953			560.62	3.54615	0.07055	3.45971	0.09193
																	534.58	4.18058	0.06455	3.54442	0.07949			562.62	3.54007	0.07064	3.46624	0.09201
																	536.58	4.18401	0.06433	3.56936	0.07998			564.62	3.52992	0.07032	3.47077	0.09172
																	538.58	4.19791	0.06466	3.57201	0.07932			566.62	3.54183	0.07093	3.46412	0.08994
																	540.58	4.20788	0.06492	3.57074	0.07867			568.62	3.54665	0.07123	3.4542	0.08874
																	542.58	4.20205	0.06438	3.59739	0.07922			570.62	3.5455	0.07136	3.4529	0.08801
																	544.58	4.21222	0.06473	3.61122	0.0799			572.62	3.53188	0.0712	3.44984	0.08725
																	546.58	4.20718	0.06414	3.62154	0.08034			574.62	3.52931	0.07074	3.44353	0.08642
																	548.58	4.20888	0.06415	3.62975	0.07981			576.62	3.53848	0.07122	3.4474	0.08568
																	550.58	4.23725	0.06627	3.62804	0.07917			578.62	3.52226	0.07003	3.4549	0.08636
																	552.58	4.21412	0.06396	3.64635	0.07957			580.62	3.52305	0.07013	3.4471	0.0855
																	554.58	4.21233	0.06386	3.65443	0.07934			582.62	3.51729	0.06981	3.45061	0.08509
																	556.58	4.22328	0.06391	3.66983	0.07983			584.62	3.51489	0.06942	3.44776	0.08391
																	558.58	4.23117	0.06433	3.67118	0.0801			586.62	3.4909	0.06873	3.45774	0.08335
																	560.68	4.22696	0.06412	3.69151	0.08119			588.62	3.4885	0.06893	3.46558	0.08372
																	562.68	4.21869	0.06387	3.69382	0.08091			590.62	3.48392	0.0691	3.45779	0.08312
																	564.68	4.20728	0.06318	3.7151	0.08142			592.62	3.48723	0.06932	3.4778	0.08435
																	566.68	4.21092	0.06313	3.69986	0.08072			594.62	3.49763	0.06943	3.48306	0.08533
																	568.68	4.20221	0.06293	3.71879	0.08136			596.62	3.49563	0.0702	3.4908	0.08652
																	570.68	4.20845	0.06294	3.71655	0.08025			598.62	3.48029	0.06878	3.49573	0.08866
																	572.68	4.19332	0.06257	3.72137	0.08074			599.64	--	--	--	--
																	574.68	4.18201	0.06198	3.72667	0.0801			600.62	3.48397	0.06825	3.4821	0.08777
																	576.68	4.17962	0.06227	3.73026	0.08056			602.62	3.47804	0.06723	3.48474	0.08825
																	578.68	4.1727	0.06249	3.73637	0.08065			604.62	3.46896	0.06683	3.4471	0.08708
																	580.68	4.17256	0.06209	3.73814	0.08047			606.62	3.36891	0.06628	3.33953	0.08354
																	582.68	4.17846	0.06227	3.74336	0.08046			608.62	3.23527	0.06331	3.18389	0.07714
																	584.68	4.1626	0.06152	3.74512	0.08044			610.62	3.09745	0.06002	3.04681	0.07078
																	586.68	4.16858	0.06178	3.74664	0.0806			612.62	2.98218	0.05578	2.9235	0.06421
																	588.68	4.15359	0.0607	3.76163	0.08117			614.62	2.85736	0.05145	2.82291	0.05909
																	590.68	4.14881	0.06106	3.75836	0.08046			616.62	2.75969	0.04804	2.73995	0.05475
																	592.68	4.13911	0.06086	3.76088	0.08024			618.62	2.67978	0.04469	2.67491	0.05165
																	594.68	4.09502	0.06541	3.80212	0.08458			620.62	2.60019	0.04217	2.61802	0.04923
																	596.68	4.13907	0.06108	3.76278	0.07919			622.62	2.53008	0.03948	2.56861	0.04718
																	598.68	4.12595	0.06072	3.75628	0.07916			624.62	2.46777	0.03693	2.52163	0.0451
																	599.82	--	--	--	--			626.62	2.41211	0.03441	2.47839	0.04329
																	600.68	4.12483	0.06103	3.77272	0.07967			628.62	2.36326	0.03266	2.44634	0.04227
																	602.68	4.12055	0.06112	3.76422	0.07863			630.62	2.32029	0.0313	2.41624	0.041
																	604.68	4.06339	0.05985	3.75605	0.0782			632.62	2.28173	0.03016	2.37788	0.03965
																	606.68	3.93933	0.0576	3.6838	0.0766			634.62	2.24761	0.02927	2.34474	0.03879
																	608.68	3.76151	0.05492	3.58124	0.07484			636.62	2.22158	0.02864	2.31063	0.03799
																	610.68	3.57157	0.05139	3.44483	0.07091			638.62	2.19102	0.02789	2.28508	0.03742
																	612.68	3.40323	0.048	3.30859	0.06676			640.62	2.16807	0.02714	2.25268	0.03651
																	614.68	3.25298	0.04506	3.19156	0.06305			642.62	2.14315	0.02698	2.22903	0.0358
																	616.68	3.13635	0.04251	3.0849	0.05888			644.62	2.12284	0.02651	2.19836	0.03484
																	618.68	3.028	0.04039	2.99784	0.05606			646.62	2.10418	0.02625	2.16174	0.03382
																	620.68	2.94573	0.03882	2.92096	0.05328			648.62	2.08617	0.02577	2.12856	0.03266
																	622.68	2.86599	0.03694	2.85352	0.05117			650.62	2.06832	0.02545	2.1032	0.03173
																	624.68	2.80466	0.03577	2.79439	0.04937			652.62	2.04987	0.02504	2.07499	0.03088
																	626.68	2.74017	0.03426	2.74518	0.04773			654.62	2.03234	0.02475	2.05105	0.0301
																	628.68	2.68867	0.03328	2.69415	0.04623			656.62	2.0127	0.02435	2.02972	0.02924
																	630.68	2.63696	0.03204	2.64527	0.04513			658.62	2.00481	0.0243	2.00976	0.02896
																	632.68	2.59249	0.03125	2.60405	0.04393			660.62	1.98331	0.02399	1.99298	0.02816
																	634.68	2.54695	0.03036	2.57137	0.04306			662.62	1.97244	0.02388	1.96254	0.02744
																	636.68	2.5048	0.02946	2.52592	0.04216			664.62	1.95841	0.02348	1.94415	0.02694
																	638.68	2.46136	0.02866	2.48832	0.04101			666.62	1.94612	0.02344	1.93	0.02648
																	640.68	2.43291	0.02833	2.45898	0.04054			668.62	1.92736	0.023	1.90947	0.02604
																	642.68	2.40093	0.02762	2.42753	0.03971			670.62	1.91818	0.02304	1.89442	0.02571
																	644.68	2.37144	0.02711	2.3958	0.03865			672.62	1.90945	0.0228	1.87607	0.02528
																	646.68	2.34149	0.02647	2.36767	0.03826			674.62	1.89837	0.02257	1.86211	0.0249
																	648.68	2.31714	0.02599	2.33505	0.03737			676.62	1.88405	0.02236	1.84858	0.02474
																	650.68	2.29727	0.02573	2.3111	0.03681			678.62	1.87469	0.02215	1.83317	0.02433
																	652.68	2.27616	0.02548	2.2836	0.03629			680.62	1.86475	0.02202	1.82535	0.02407
																	654.68	2.2492	0.02506	2.25623	0.03541			682.62	1.85935	0.02175	1.81326	0.02369
																	656.68	2.22441	0.02451	2.23039	0.03487			684.62	1.84592	0.02159	1.80164	0.02332
																	658.68	2.20647	0.02426	2.20959	0.03447			686.62	1.84029	0.0215	1.7878	0.0227
																	660.68	2.18188	0.02398	2.18815	0.03396			688.62	1.83137	0.02134	1.78432	0.0228
																	662.68	2.16621	0.02373	2.16872	0.0336			690.62	1.82416	0.02113	1.77129	0.02256
																	664.68	2.1436	0.02332	2.14855	0.03322			692.62	1.81782	0.02117	1.76405	0.02241
																	666.68	2.12566	0.02304	2.12779	0.0325			694.62	1.80819	0.02089	1.75197	0.02214
																	668.68	2.10975	0.0228	2.11016	0.03216			696.62	1.80518	0.021	1.74612	0.02194
																	670.68	2.08914	0.02245	2.09395	0.03168			698.62	1.79278	0.02063	1.73434	0.02191
																	672.68	2.07348	0.02213	2.07556	0.03137			700.62	1.78621	0.02059	1.73193	0.02174
																	674.68	2.0582	0.02186	2.05848	0.03085			702.62	1.78211	0.02063	1.7242	0.02162
																	676.68	2.03964	0.02146	2.04042	0.03043			704.62	1.77272	0.02027	1.71813	0.02135
																	678.68	2.028	0.02131	2.0238	0.03002			706.62	1.77395	0.0203	1.72035	0.02315
																	680.68	2.01208	0.02093	2.01155	0.02956			708.62	1.76736	0.02011	1.71032	0.02281
																	682.68	1.99887	0.02069	1.99872	0.02934			710.62	1.76005	0.01993	1.70435	0.02284
																	684.68	1.98591	0.02053	1.98801	0.02879			712.62	1.75554	0.01998	1.68609	0.02092
																	686.68	1.97556	0.02036	1.97047	0.02845			714.62	1.75138	0.01992	1.6852	0.02078
																	688.68	1.96347	0.02003	1.95753	0.02812			716.62	1.74467	0.01984	1.68568	0.02084
																	690.68	1.95288	0.01978	1.94904	0.0277			718.62	1.74292	0.01967	1.67993	0.02074
																	692.68	1.94294	0.01945	1.94134	0.02754			719.64	--	--	--	--
																	694.68	1.92971	0.01922	1.93779	0.0272			720.62	1.73713	0.01961	1.67169	0.02033
																	696.68	1.92666	0.01924	1.93108	0.02677			722.62	1.73428	0.01964	1.66575	0.02031
																	698.68	1.91272	0.01896	1.9319	0.02775			724.62	1.72659	0.01963	1.65935	0.02016
																	700.68	1.90585	0.01878	1.92825	0.02762			726.62	1.72645	0.01963	1.65314	0.01999
																	702.68	1.89643	0.01861	1.92313	0.02763			728.62	1.7272	0.01979	1.65708	0.02012
																	704.68	1.88706	0.01837	1.91469	0.02718			730.62	1.72279	0.0197	1.65787	0.02009
																	706.68	1.87552	0.01815	1.90459	0.02705			732.62	1.71437	0.0196	1.65763	0.02017
																	708.68	1.8708	0.01801	1.8899	0.02571			734.62	1.71516	0.01959	1.65078	0.01986
																	710.68	1.85656	0.01774	1.88203	0.02565			736.62	1.70979	0.01962	1.64999	0.01983
																	712.68	1.84863	0.01753	1.87397	0.02539			738.62	1.70745	0.01965	1.64604	0.01981
																	714.68	1.84597	0.01752	1.86646	0.02696			740.62	1.69795	0.01946	1.64517	0.01978
																	716.68	1.83901	0.01754	1.85496	0.0251			742.62	1.69119	0.01925	1.64074	0.01968
																	718.68	1.83068	0.01726	1.84559	0.02472			744.62	1.69129	0.01928	1.63791	0.0198
																	719.76	--	--	--	--			746.62	1.68362	0.019	1.63506	0.01975
																	720.68	1.82027	0.0171	1.83647	0.02444			748.62	1.67851	0.01895	1.62907	0.01957
																	722.68	1.80979	0.01684	1.82655	0.02437			750.62	1.67555	0.01905	1.62413	0.01947
																	724.68	1.80403	0.01676	1.8128	0.02399			752.62	1.67285	0.01897	1.62229	0.0195
																	726.68	1.80076	0.01676	1.81031	0.02408			754.62	1.67022	0.01898	1.61733	0.01942
																	728.68	1.80119	0.01683	1.80302	0.0239			756.62	1.66796	0.01893	1.61194	0.01913
																	730.68	1.80111	0.01674	1.79872	0.0237			758.62	1.66085	0.01882	1.60812	0.01911
																	732.68	1.79916	0.01668	1.78951	0.02344			760.62	1.65848	0.01882	1.6037	0.01891
																	734.68	1.79722	0.01654	1.78601	0.02354			762.62	1.65114	0.01866	1.60555	0.01881
																	736.68	1.79489	0.01643	1.77893	0.02354			764.62	1.64753	0.01858	1.59709	0.01863
																	738.68	1.79774	0.01645	1.77224	0.02349			766.62	1.64394	0.01841	1.58955	0.01851
																	740.68	1.79213	0.01624	1.7643	0.02338			768.62	1.64348	0.01845	1.58793	0.01844
																	742.68	1.788	0.01622	1.76074	0.02334			770.62	1.6377	0.01834	1.58387	0.01837
																	744.68	1.78474	0.01617	1.75211	0.02325			772.62	1.63778	0.01844	1.58183	0.01853
																	746.68	1.78218	0.0161	1.74726	0.02329			774.62	1.62921	0.01821	1.57636	0.01839
																	748.68	1.77687	0.016	1.74143	0.02317			776.62	1.63007	0.01823	1.57304	0.01827
																	750.68	1.77311	0.01596	1.7344	0.02299			778.62	1.62506	0.01823	1.57237	0.01836
																	752.68	1.76802	0.01586	1.72609	0.0229			780.62	1.62304	0.01816	1.56817	0.01831
																	754.68	1.76571	0.01587	1.7183	0.02272			782.62	1.61792	0.01801	1.56372	0.01822
																	756.68	1.75824	0.01562	1.71521	0.02271			784.62	1.61367	0.01784	1.55855	0.01814
																	758.68	1.75686	0.01559	1.70675	0.02262			786.62	1.61142	0.01784	1.557	0.01805
																	760.68	1.75079	0.01554	1.70003	0.0224			788.62	1.60936	0.01788	1.55179	0.01793
																	762.68	1.74393	0.01546	1.69543	0.02233			790.62	1.60732	0.01781	1.55039	0.01784
																	764.68	1.74144	0.0154	1.69041	0.02216			792.62	1.60375	0.01762	1.54677	0.01784
																	766.68	1.73845	0.01531	1.68269	0.02208			794.62	1.60183	0.01772	1.54369	0.01781
																	768.68	1.73233	0.01516	1.68184	0.02228			796.62	1.59776	0.01758	1.54116	0.01777
																	770.68	1.7263	0.01505	1.67219	0.02197			798.62	1.59469	0.01765	1.53534	0.01755
																	772.68	1.72256	0.01495	1.66578	0.02178			800.62	1.6174	0.01767	1.53277	0.01769
																	774.68	1.71638	0.01485	1.66085	0.02146			802.62	1.59973	0.01737	1.52945	0.01751
																	776.68	1.71029	0.01474	1.65397	0.02146			804.62	1.5887	0.0174	1.52715	0.0176
																	778.68	1.71178	0.01479	1.64818	0.02117			806.62	1.58186	0.01727	1.52486	0.01768
																	780.68	1.7048	0.01472	1.64316	0.02093			808.62	1.58347	0.01738	1.52042	0.01767
																	782.68	1.70114	0.01466	1.63856	0.02088			810.62	1.5816	0.01729	1.52049	0.01754
																	784.68	1.69766	0.01451	1.63473	0.02064			812.62	1.57681	0.01728	1.51454	0.01734
																	786.68	1.69656	0.0146	1.62674	0.02052			814.62	1.57478	0.01725	1.51537	0.01748
																	788.68	1.69102	0.01438	1.6204	0.0203			816.62	1.57479	0.01723	1.51333	0.0174
																	790.68	1.68388	0.01426	1.61328	0.02002			818.62	1.5746	0.01725	1.51082	0.0175
																	792.68	1.6803	0.01419	1.60864	0.02002
																	794.68	1.67814	0.01414	1.60988	0.01989
																	796.68	1.67168	0.01408	1.6015	0.01967
																	798.68	1.67016	0.01405	1.59531	0.01934
																	800.68	1.66323	0.0139	1.59283	0.01928
																	802.68	1.65928	0.01387	1.59044	0.01927
																	804.68	1.65788	0.01384	1.5848	0.01905
																	806.68	1.65095	0.01368	1.58166	0.01895
																	808.68	1.64763	0.01351	1.57839	0.01898
																	810.68	1.62668	0.01414	1.57547	0.01891
																	812.68	1.62694	0.0142	1.57398	0.01887
																	814.68	1.63997	0.01348	1.56866	0.01869
																	816.68	1.63426	0.01338	1.56603	0.01866
																	818.68	1.6317	0.01336	1.55972	0.01838
Fig 2C	TMEM33
Time (s)
100.58	2.8828	1.29927	2.44888	1.57517	3.36698	1.661	2.36398	1.80186	2.22186	1.62158	1.69062	2.0932	2.39827	2.22837	1.80723	1.77313	1.73863	2.74542	4.08671	1.47928	1.94371	2.04799	3.17618	1.57874	1.70077	1.60241	2.32059	4.16016	1.79251	1.96723	1.93643	2.66785	2.69946	1.9965	2.23524	2.6173	2.27859	2.2741	2.39856	2.02926	2.65249	1.62085	2.67799	1.99169	1.96202	1.7925	2.5913	2.08569	1.78492
102.58	2.75416	1.28594	2.36799	1.54851	3.34079	1.66708	2.3743	1.83223	2.10547	1.60794	1.69511	2.03139	2.36957	2.18118	1.77457	1.722	1.74738	2.74959	4.07716	1.45916	1.88944	2.04853	3.03495	1.58414	1.68606	1.55675	2.43773	4.12686	1.83539	1.96805	1.89986	2.64617	2.69492	1.97962	2.23262	2.67894	2.24353	2.22242	2.40472	2.04142	2.57603	1.57983	2.64251	1.99111	1.9367	1.76703	2.56754	2.02085	1.76488
104.58	2.80629	1.30261	2.40203	1.56321	3.35222	1.62474	2.37638	1.80661	2.22589	1.62809	1.69759	2.07346	2.35906	2.23112	1.75498	1.72537	1.78117	2.73133	4.18387	1.4796	1.99665	2.05761	3.0657	1.58185	1.70854	1.5714	2.35195	4.21852	1.85648	1.94297	1.88571	2.64135	2.65991	2.00587	2.19589	2.65669	2.24536	2.21988	2.42538	2.0729	2.56554	1.61297	2.64064	1.9557	1.92829	1.77551	2.54787	2.02476	1.76536
106.58	2.97329	1.29684	2.40141	1.5686	3.3465	1.62267	2.39832	1.79557	2.20788	1.62537	1.67431	2.04119	2.34494	2.21782	1.69681	1.75277	1.8007	2.71416	4.18049	1.43945	2.00585	2.04326	3.04944	1.58175	1.69055	1.59349	2.44669	4.23822	1.7843	1.92574	1.85855	2.63649	2.61069	1.9498	2.22269	2.60794	2.21701	2.23773	2.39134	2.04073	2.56277	1.6249	2.5545	1.93592	1.93043	1.74385	2.45076	2.05783	1.78031
108.58	2.95351	1.29619	2.33709	1.56035	3.34532	1.59087	2.38188	1.79857	2.19687	1.63853	1.70543	2.05961	2.33421	2.2354	1.72182	1.76697	1.80166	2.74312	4.19034	1.47299	2.08417	2.05457	2.86951	1.5855	1.68971	1.57355	2.43721	4.16743	1.83942	1.93889	1.89709	2.63157	2.62583	1.96446	2.24337	2.62506	2.21597	2.23507	2.38843	2.05684	2.57291	1.63956	2.61735	1.9691	1.92575	1.73577	2.50512	2.03708	1.79725
110.58	2.97854	1.28568	2.33316	1.55245	3.36296	1.59573	2.36827	1.84438	2.30502	1.63075	1.72443	2.09219	2.35348	2.23369	1.66265	1.73209	1.83022	2.78864	4.12048	1.52845	2.07465	2.07307	2.86255	1.56957	1.69351	1.58677	2.5662	4.19814	1.80081	1.93597	1.88887	2.64276	2.58884	1.99006	2.20063	2.57845	2.17426	2.23142	2.39242	2.00332	2.58683	1.61597	2.59071	1.98548	1.92936	1.75198	2.43679	2.01984	1.78017
112.58	2.96861	1.28054	2.29002	1.54848	3.34422	1.59178	2.41455	1.79733	2.24176	1.6506	1.6773	2.06389	2.34365	2.2242	1.67298	1.77386	1.82086	2.73898	4.04838	1.4891	2.08799	2.03203	2.72933	1.57548	1.67553	1.56902	2.6342	4.16244	1.78914	1.90311	1.87898	2.62863	2.61844	1.97547	2.15634	2.55449	2.14913	2.2377	2.40136	2.0661	2.5685	1.62341	2.6282	1.95073	1.95442	1.77613	2.54044	1.98859	1.74288
114.58	2.99554	1.29797	2.38747	1.5654	3.35859	1.62653	2.43182	1.84087	2.13845	1.65331	1.67441	2.08032	2.33967	2.26885	1.64141	1.7719	1.85426	2.74918	4.01755	1.50661	2.07811	2.093	2.6959	1.58157	1.6638	1.59761	2.73043	4.39269	1.82024	1.90463	1.89092	2.6175	2.61753	2.00381	2.21427	2.59472	2.12863	2.22058	2.38736	2.04406	2.60928	1.63024	2.621	1.9898	1.9318	1.7814	2.5098	2.026	1.74703
116.58	2.99443	1.31199	2.44093	1.57104	3.3387	1.66455	2.49042	1.8161	2.35004	1.65909	1.68378	2.09892	2.33919	2.26285	1.65831	1.77664	1.89287	2.81983	3.87997	1.52105	2.17391	2.15482	2.71041	1.58554	1.68401	1.57339	2.8915	4.32196	1.79858	1.91344	1.81269	2.652	2.59147	1.96718	2.19957	2.5696	2.11381	2.21182	2.39561	2.03693	2.59577	1.60861	2.60388	1.97092	1.92595	1.78254	2.56096	1.99404	1.74781
118.58	2.82243	1.30814	2.41683	1.56309	3.32808	1.68433	2.40664	1.83856	2.3116	1.66407	1.70205	2.09818	2.33217	2.30391	1.66857	1.76932	1.89374	2.79777	3.78304	1.52057	2.20967	2.11471	2.62267	1.58033	1.69329	1.59872	3.01582	4.30739	1.83474	1.90657	1.81992	2.63217	2.50119	1.95022	2.13589	2.4967	2.08387	2.20652	2.33378	2.02691	2.56126	1.63161	2.61679	1.98407	1.91847	1.74548	2.53993	1.96675	1.77524
119.64
120.58	2.8157	1.30524	2.43004	1.54432	3.34167	1.6922	2.38529	1.82849	2.21411	1.65579	1.69272	2.02956	2.32996	2.22409	1.65245	1.7717	1.86831	2.82884	3.76526	1.53984	2.19218	2.16614	2.54307	1.58191	1.69944	1.57212	2.92609	4.31689	1.84203	1.9157	1.81839	2.63979	2.52726	1.96838	2.14887	2.50246	2.07367	2.19419	2.34594	2.00902	2.53566	1.63643	2.62812	1.92692	1.90092	1.73989	2.50108	1.9431	1.73533
122.58	2.74605	1.29414	2.35531	1.53925	3.34738	1.72375	2.34634	1.82005	2.18731	1.65889	1.7066	2.08137	2.32426	2.27432	1.67456	1.73523	1.83342	2.7656	3.65236	1.50067	2.18415	2.12929	2.55899	1.58824	1.69389	1.54567	2.92934	4.3129	1.80147	1.93571	1.83568	2.64979	2.43294	1.94516	2.17741	2.4985	2.09548	2.22568	2.34292	2.0464	2.6101	1.64921	2.65158	1.99688	1.93199	1.75717	2.52267	2.01642	1.7705
124.58	2.78194	1.30412	2.43227	1.53235	3.27073	1.81588	2.36961	1.82438	2.06811	1.64189	1.73595	2.10532	2.32326	2.29494	1.64974	1.78275	1.75978	2.72693	3.57326	1.51193	2.19883	2.15557	2.61877	1.58096	1.6951	1.58373	2.92374	4.38243	1.80242	1.95283	1.78379	2.64158	2.43276	1.9501	2.18569	2.49478	2.07449	2.217	2.33855	2.05188	2.5601	1.65317	2.64831	1.986	1.91055	1.73151	2.5323	1.96173	1.76201
126.58	2.72407	1.30655	2.41312	1.57477	3.34897	1.87344	2.38725	1.81813	2.15134	1.61972	1.70452	2.13379	2.3509	2.24622	1.67926	1.79294	1.72824	2.79699	3.55551	1.47171	2.11152	2.11375	2.49993	1.60173	1.68915	1.56075	2.93605	4.23611	1.81384	1.9872	1.78869	2.61418	2.44566	1.93194	2.2058	2.5156	2.08898	2.16606	2.32634	2.03825	2.57938	1.69431	2.64787	1.97298	1.9202	1.74586	2.45901	1.94405	1.77092
128.58	2.71717	1.31918	2.38518	1.60164	3.32338	1.94879	2.45642	1.80975	2.0889	1.62743	1.67617	2.10497	2.3008	2.25603	1.65005	1.83019	1.70474	2.74453	3.62958	1.47749	2.08208	2.15568	2.44607	1.5899	1.71071	1.58682	3.08766	4.22341	1.83706	2.01967	1.83642	2.62214	2.41474	1.99085	2.18938	2.50313	2.08051	2.20471	2.31083	2.04859	2.62672	1.68029	2.63089	2.0293	1.90925	1.76933	2.5372	2.01778	1.79794
130.58	2.60991	1.35509	2.43997	1.63707	3.38105	1.91047	2.51862	1.78088	2.07356	1.65871	1.78331	2.19001	2.35639	2.26951	1.62433	1.8645	1.71004	2.84965	3.69459	1.57707	2.14439	2.15562	2.70134	1.60957	1.70488	1.57757	3.28106	4.52063	1.81621	1.98149	1.79431	2.51073	2.32302	1.96564	2.20067	2.48894	2.08807	2.16619	2.24936	2.06262	2.60377	1.65265	2.56391	1.95049	1.92425	1.72319	2.4844	1.9417	1.7728
132.58	2.76058	1.36554	2.45162	1.58499	3.37312	2.07743	2.49343	1.82839	2.24776	1.64139	1.69808	2.17026	2.34215	2.29535	1.6277	1.89151	1.78231	2.74714	3.51422	1.4872	2.076	2.1164	2.51901	1.59978	1.72506	1.60265	3.04419	4.32997	1.83371	1.93258	1.77249	2.45089	2.29685	1.90978	2.17394	2.48597	2.12067	2.12982	2.21714	2.03892	2.57439	1.59613	2.4748	1.93948	1.92773	1.72684	2.52834	1.95615	1.77961
134.58	2.69252	1.37269	2.34926	1.60357	3.3019	2.06573	2.52845	1.80199	2.11213	1.64689	1.66201	2.10487	2.34149	2.26883	1.60418	1.87285	1.78157	2.74024	3.50666	1.48933	2.01815	2.10298	2.54391	1.59427	1.71456	1.5809	2.93508	4.19947	1.82897	1.88771	1.77164	2.36921	2.22904	1.87955	2.17257	2.46365	2.11621	2.08521	2.16336	2.09866	2.55721	1.55356	2.39557	1.97786	1.95061	1.73036	2.55029	1.94672	1.73191
136.58	2.69678	1.3748	2.36794	1.57886	3.26448	2.13396	2.62316	1.82101	2.16818	1.64753	1.74979	2.10146	2.39403	2.29672	1.61785	1.84267	1.80463	2.74638	3.62409	1.54435	2.00802	2.10342	2.65936	1.5881	1.72886	1.55521	2.91726	4.20734	1.85336	1.8906	1.78598	2.27084	2.17443	1.86195	2.17586	2.41422	2.13303	2.07926	2.13232	2.08981	2.54486	1.54714	2.35343	2.0602	1.94248	1.7035	2.52319	1.94105	1.75429
138.58	2.7958	1.40225	2.44741	1.61354	3.32861	2.26758	2.62692	1.89318	2.18794	1.71326	1.82281	2.04831	2.47991	2.33011	1.61846	1.92027	1.82062	2.82678	3.66384	1.51023	1.96956	2.1314	2.77414	1.62013	1.76458	1.64828	2.64727	4.05022	1.77798	1.90362	1.77191	2.17082	2.13063	1.84184	2.09904	2.41044	2.08779	2.05065	2.09047	2.04879	2.52316	1.55926	2.27505	2.01295	1.92	1.72841	2.39199	1.93128	1.74401
140.58	2.67248	1.40968	2.70906	1.61241	3.14852	2.317	2.63014	1.86533	2.07275	1.77059	1.87879	2.1246	2.60697	2.45136	1.68012	2.09095	1.85493	2.93686	3.9765	1.58366	2.16253	2.22643	3.08169	1.62067	1.76031	1.79188	2.9497	4.53664	1.82928	1.91865	1.79189	2.15757	2.09746	1.84419	2.15226	2.38306	2.08321	2.02755	2.04493	1.97578	2.56191	1.50976	2.21247	2.04205	1.93577	1.68369	2.3937	1.94892	1.72663
142.58	3.06611	1.41098	2.59146	1.60383	3.45332	2.45274	2.7193	1.97215	2.05902	2.7756	1.82379	2.20793	2.60714	2.50033	1.75863	2.11853	1.88093	2.92011	3.94325	1.65753	2.25583	2.27562	3.51163	1.64882	1.78969	1.80056	3.01185	4.50754	1.79301	1.90558	1.76633	2.06332	2.05843	1.81724	2.05526	2.33874	2.04179	2.01091	1.99626	2.00521	2.51849	1.49789	2.15542	2.0336	1.92835	1.68959	2.35908	1.99149	1.72594
144.58	2.83775	1.3859	2.46716	1.5968	3.34017	2.46188	2.7006	1.90383	2.21661	3.15119	1.77859	2.15482	2.5359	2.38778	1.74526	2.0649	1.83464	2.82455	3.75857	1.6573	2.05527	2.29427	3.59801	1.6302	1.75035	1.74474	2.73714	4.42415	1.76599	1.88889	1.79368	2.04181	2.03025	1.79576	2.08219	2.3189	2.04908	1.98773	1.99325	1.9753	2.51376	1.48818	2.14486	1.98486	1.91232	1.70476	2.4048	2.03788	1.73575
146.58	2.88883	1.38473	2.42995	1.63352	3.28963	2.62815	2.63475	1.91339	2.39095	2.90686	1.8277	2.14677	2.51016	2.41577	1.86329	2.04947	1.80978	2.81768	3.71176	1.62984	2.08339	2.38289	3.7927	1.643	1.77136	1.71438	2.79316	4.32107	1.73516	1.88266	1.79796	1.98636	2.00908	1.78132	2.10619	2.38333	2.01146	1.94022	1.95368	1.97103	2.51214	1.49497	2.10402	1.99995	1.89579	1.69795	2.43621	2.01761	1.73899
148.58	2.88841	1.38876	2.43689	1.60595	3.33526	2.6949	2.63356	1.87215	2.32776	2.61307	1.80126	2.14498	2.45471	2.3915	1.93697	2.07581	1.78107	2.77389	3.82434	1.62554	1.97027	2.42601	3.69586	1.62777	1.77228	1.2715	2.66148	4.2267	1.74052	1.8574	1.78405	1.94534	1.96506	1.75173	2.07763	2.33035	1.97659	1.9352	1.94388	1.95165	2.43535	1.48338	2.07815	2.03084	1.88982	1.70006	2.32957	2.02894	1.72533
150.58	2.93898	1.379	2.37572	1.60631	3.33154	2.75124	2.58805	1.84705	2.37586	2.31356	1.79829	2.11672	2.439	2.33967	1.9917	1.94734	1.76743	2.72403	3.71727	1.63323	1.92641	2.31932	3.65146	1.63145	1.74388	1.74502	2.6049	4.21677	1.71189	1.86564	1.76983	1.95795	1.95995	1.77001	2.09949	2.33834	2.0091	1.93723	1.94561	1.95622	2.45905	1.45596	2.04446	2.01176	1.91167	1.69329	2.39539	2.06153	1.74896
152.58	2.89493	1.37555	2.46516	1.58742	3.32183	2.74752	2.54381	1.76751	2.22649	2.14161	1.75293	2.08326	2.38931	2.32098	1.96376	1.99156	1.76243	2.72194	3.68396	1.59361	1.93597	2.29387	3.28005	1.62833	1.72583	1.70899	2.51675	4.18969	1.62151	1.81532	1.75428	1.93042	1.95199	1.70177	2.03936	2.28228	1.95173	1.91231	1.93021	1.93109	2.39864	1.43969	1.98661	1.94318	1.87415	1.67543	2.27741	2.00819	1.70297
154.58	2.78249	1.35768	2.38414	1.55111	3.32651	2.78914	2.54212	1.77547	2.21308	2.00597	1.75147	2.08948	2.30771	2.31497	1.99219	1.95818	1.72521	2.7503	3.84916	1.60995	1.95023	2.16221	3.27876	1.60781	1.70098	1.67592	2.56286	4.16797	1.59916	1.81006	1.75127	1.89451	1.93314	1.71172	2.0174	2.2547	1.95453	1.87006	1.90652	1.91923	2.31889	1.4402	1.98896	1.94128	1.90722	1.69933	2.33816	2.02889	1.69554
156.58	2.77818	1.35459	2.46633	1.55016	3.31676	2.84943	2.50962	1.75267	2.15795	1.86355	1.71699	2.05906	2.30502	2.27498	1.96034	1.92938	1.73062	2.77728	4.02004	1.56831	1.89712	2.09003	3.16282	1.61594	1.72364	1.68842	2.47377	4.13194	1.58081	1.80393	1.74211	1.89165	1.91958	1.70347	2.00911	2.29655	1.92151	1.89773	1.92069	1.93917	2.37086	1.45219	1.93474	1.96853	1.8854	1.67235	2.39211	2.04299	1.70095
158.58	2.75401	1.36772	2.42215	1.54706	3.29649	2.91085	2.49139	1.74387	2.23149	1.78318	1.70508	2.15436	2.2281	2.24836	1.85717	1.904	1.67289	2.80625	2.9669	1.5841	1.89785	2.00824	2.93847	1.60542	1.70625	1.69352	2.36558	4.12522	1.57729	1.77488	1.66077	1.88573	1.9037	1.67962	1.95124	2.2567	1.89603	1.86078	1.87681	1.91516	2.31098	1.43675	1.9501	1.9343	1.86447	1.6511	2.29119	2.03154	1.69593
160.58	2.81545	1.36207	2.57637	1.55032	3.35541	2.96752	2.4906	1.78183	2.51131	1.73035	1.74184	2.19727	2.22876	2.31143	1.76894	1.93357	1.69254	2.81667	4.22777	1.62245	2.0328	2.01654	3.02851	1.60898	1.703	1.71394	2.44482	4.38954	1.57092	1.78444	1.7607	1.85942	1.87148	1.65547	1.97523	2.2714	1.90744	1.85666	1.88085	1.92621	2.28732	1.418	1.92844	1.99353	1.88596	1.64369	2.37945	2.05567	1.70216
162.58	2.54854	1.33034	2.3354	1.47856	3.26539	2.79687	2.40224	1.70627	2.19078	1.63148	1.67644	2.10032	2.16138	2.18363	1.65076	1.79301	1.62032	2.67114	3.78424	1.51689	1.86351	1.93583	2.68823	1.56313	1.66948	1.61959	2.22117	4.05746	1.59095	1.79388	1.75334	1.86971	1.88222	1.66187	1.94296	2.2416	1.92953	1.85181	1.88932	1.9334	2.26588	1.40922	1.89385	1.96697	1.8689	1.63206	2.34085	2.0726	1.6802
164.58	2.58475	1.32246	2.3562	1.48018	3.16167	2.76984	2.36601	1.68797	2.24092	1.60359	1.6993	2.13143	2.15222	2.16133	1.54548	1.81369	1.58037	2.67857	3.61567	1.46871	1.87416	1.93289	2.52352	1.56927	1.6612	1.61223	2.12742	4.07452	1.56186	1.7812	1.73857	1.8223	1.84843	1.64984	1.91278	2.27732	1.9154	1.83982	1.86405	1.93818	2.28638	1.39909	1.89999	1.96057	1.84386	1.64349	2.40501	2.08527	1.69369
166.58	2.47173	1.32755	2.34505	1.4475	3.17903	2.64947	2.32897	1.66014	2.07974	1.51475	1.65021	2.0896	2.12013	2.15301	1.46144	1.7715	1.54838	2.58941	3.46098	1.46167	1.85407	1.873	2.25031	1.55504	1.64972	1.61456	2.06164	4.00819	1.56601	1.78439	1.70547	1.80582	1.84669	1.66732	1.91211	2.22591	1.9323	1.84163	1.86379	1.92878	2.24527	1.39973	1.89103	1.92296	1.86504	1.61962	2.36679	2.03657	1.69272
168.58	2.4098	1.2869	2.30018	1.44877	3.20136	2.61175	2.32671	1.64903	2.02232	1.51177	1.65078	2.09663	2.10932	2.1352	1.41515	1.75972	1.50149	2.58464	3.34044	1.4462	1.80307	1.83847	2.37322	1.55726	1.62754	1.57585	2.03776	4.00598	1.53249	1.75806	1.77152	1.80787	1.82555	1.6699	1.91034	2.21711	1.92787	1.84084	1.86612	1.94676	2.22208	1.41096	1.89334	1.89447	1.87659	1.63475	2.35969	2.0575	1.69277
170.58	2.33993	1.30805	2.29304	1.4466	3.23744	2.47676	2.3135	1.63904	2.11276	1.50836	1.64141	2.08022	2.10879	2.15922	1.37012	1.73092	1.5056	2.57186	3.24164	1.44012	1.78415	1.78006	2.28732	1.55243	1.63433	1.59958	2.0993	4.08373	1.54921	1.7801	1.77564	1.81132	1.85266	1.69334	1.91717	2.20925	1.93937	1.83267	1.88835	1.96919	2.1858	1.40524	1.93202	1.9019	1.8766	1.65483	2.38951	2.07434	1.69745
172.58	2.30788	1.25221	2.301	1.429	3.25102	2.34967	2.28134	1.62675	2.1657	1.50239	1.61924	2.11474	2.09413	2.10965	1.33276	1.67101	1.48863	2.5857	3.20463	1.44778	1.77665	1.75268	2.29323	1.54194	1.63605	1.59617	2.00869	4.00405	1.55714	1.78096	1.76071	1.82945	1.873	1.71078	1.92182	2.22602	1.97948	1.83938	1.90994	1.99367	2.17759	1.41752	1.96103	1.93846	1.90416	1.66927	2.386	2.11175	1.67302
174.58	2.22121	1.24882	2.23737	1.44064	3.142	2.27686	2.31026	1.57661	1.37047	1.4727	1.59519	2.12828	2.09472	2.08607	1.30544	1.65886	1.48868	2.57829	3.00282	1.42448	1.71482	1.77771	2.1863	1.52808	1.62677	1.5768	2.0173	4.02323	1.5532	1.76743	1.8009	1.83883	1.85948	1.72365	1.88906	2.23936	1.97968	1.86365	1.8895	2.00758	2.15459	1.44195	2.00981	1.97889	1.91787	1.68965	2.45914	2.1336	1.73422
176.58	2.21651	1.27335	2.21059	1.43598	3.21253	2.14464	2.27176	1.61446	2.02623	1.48072	1.62875	2.10496	2.0646	2.07989	1.2951	1.62033	1.45985	2.55123	3.03092	1.4332	1.7464	1.76653	2.20016	1.54016	1.6384	1.57531	2.0232	4.12253	1.6025	1.81585	1.81706	1.8382	1.92945	1.72921	1.90221	2.24096	2.01146	1.88478	1.94344	2.04784	2.07528	1.46316	1.99714	2.00497	1.98054	1.70354	2.53725	2.20622	1.73838
178.58	2.23685	1.2861	2.26265	1.41757	3.20016	2.05756	2.26091	1.62216	2.11298	1.4884	1.61793	2.11572	2.06921	2.07974	1.32846	1.60113	1.44601	2.58378	2.97539	1.44829	1.74769	1.78512	2.20396	1.53394	1.64238	1.53214	2.04428	3.86942	1.63342	1.79849	1.83055	1.87955	1.89759	1.77264	1.90519	2.30133	2.0442	1.89056	1.93834	2.02138	2.11375	1.49782	2.10283	1.94782	1.89069	1.70913	2.62567	2.14393	1.79636
180.58	2.17491	1.25671	2.23207	1.40914	3.13602	1.96439	2.22611	1.60057	1.9188	1.47271	1.56714	2.09051	2.04975	2.05244	1.27162	1.57524	1.43406	2.55474	2.98655	1.41857	1.76641	1.72181	2.12127	1.54023	1.61039	1.5227	1.96796	3.86808	1.68102	1.85363	1.8546	1.93409	1.93577	1.86296	1.9759	2.30625	2.11468	1.91171	1.97665	2.09902	2.14304	1.56096	2.27163	2.00038	1.85286	1.75518	2.6537	2.22241	1.82883
182.58	2.17211	1.27947	2.36563	1.43429	3.19891	1.93689	2.26435	1.61395	2.00959	1.47473	1.56018	2.11366	2.05011	2.08042	1.28458	1.54777	1.4441	2.54091	2.98961	1.45703	1.71996	1.7471	2.23916	1.52733	1.62482	1.53005	2.01322	4.02576	1.69637	1.87826	1.90857	1.97856	1.97967	1.87741	1.98189	2.38543	2.13581	1.94567	2.00421	2.14453	2.13165	1.5587	2.29668	2.04353	1.92963	1.7773	2.72125	2.31603	1.8431
184.58	2.13278	1.26621	2.28232	1.42312	3.16475	1.84243	2.25722	1.56025	1.95638	1.47941	1.53583	2.0927	2.05209	2.02897	1.26059	1.50537	1.41534	2.52429	2.83823	1.40866	1.71937	1.73025	2.2069	1.52164	1.59635	1.52727	1.99128	3.93219	1.67159	1.92386	1.95518	1.9952	1.99823	1.91429	2.00575	2.39541	2.23039	2.00234	2.03427	2.19977	2.18731	1.58807	2.33792	2.05842	1.90093	1.83093	2.75804	2.26328	1.90427
186.58	2.08389	1.24872	2.24453	1.41526	3.21259	1.83577	2.21443	1.5764	1.86472	1.4536	1.54192	2.10765	2.03754	2.04272	1.2889	1.51777	1.40767	2.53553	2.86877	1.40744	1.72199	1.71305	2.20119	1.52826	1.60526	1.52528	1.91223	3.79051	1.72357	1.92343	1.98267	2.0137	2.02248	1.94811	2.0382	2.45939	2.28664	2.04759	2.03979	2.24241	2.15451	1.63364	2.37171	2.00601	1.94713	1.86283	2.81444	2.27946	1.90595
188.58	2.11537	1.26934	2.27102	1.40882	3.23583	1.77715	2.223	1.55576	1.89102	1.46357	1.50974	2.0685	2.06926	2.02024	1.247	1.50187	1.43196	2.50485	2.88824	1.3983	1.7075	1.73727	2.12141	1.53107	1.61538	1.50011	1.96004	3.9001	1.70935	1.93792	1.98062	2.02951	2.04261	1.96273	2.0538	2.45177	2.36802	2.08938	2.04896	2.24256	2.18409	1.63998	2.44457	2.07525	1.98383	1.89536	2.77669	2.27867	1.96424
190.58	2.11958	1.25401	2.24549	1.39865	3.15184	1.74162	2.21449	1.56592	1.8104	1.47253	1.51665	2.07944	2.03937	2.01956	1.26996	1.46957	1.41595	2.56519	2.90397	1.37841	1.75533	1.73102	2.15783	1.51989	1.60185	1.52183	1.9489	3.89445	1.74724	1.95435	2.00102	2.02674	2.07538	1.9985	2.04123	2.4464	2.34795	2.0556	2.02706	2.23521	2.19555	1.67104	2.48954	2.05482	1.97842	1.88571	2.94294	2.3555	1.95279
192.58	2.05987	1.23677	2.18891	1.4076	3.14536	1.72952	2.25878	1.58835	1.85335	1.46787	1.45665	2.07684	2.01668	2.00396	1.2491	1.46178	1.41922	2.48681	2.90954	1.38265	1.70988	1.70858	2.05347	1.53173	1.60078	1.49555	1.92974	3.83892	1.76958	1.96728	2.02456	2.05815	2.06713	1.99813	2.0819	2.47624	2.38165	2.10186	2.04318	2.25542	2.18384	1.68209	2.50371	2.06267	1.97732	1.93318	2.85387	2.37074	1.96568
194.58	2.13466	1.26242	2.2213	1.43159	3.21298	1.72082	2.23981	1.57494	1.94505	1.48245	1.48804	2.10961	2.03434	1.97855	1.2321	1.48379	1.43879	2.43889	2.89553	1.36913	1.71583	1.71485	2.08461	1.52246	1.61664	1.48969	1.93285	3.89255	1.75704	1.9729	2.05295	2.01	2.07135	1.98521	2.07809	2.43305	2.40676	2.07219	2.03418	2.29743	2.20745	1.7019	2.54623	2.04589	2.01399	1.92502	2.80041	2.3601	1.99367
196.58	2.0771	1.26449	2.31068	1.42995	3.17473	1.67558	2.20056	1.59371	1.92647	1.45873	1.46759	2.09433	2.05787	1.95275	1.22488	1.4878	1.41639	2.50777	2.88587	1.36915	1.74231	1.69669	2.11128	1.52476	1.62251	1.51892	1.9489	3.88234	1.75555	1.97736	2.0349	2.02648	2.06913	1.95584	2.04632	2.451	2.43108	2.10104	2.05104	2.26619	2.17965	1.70211	2.57154	2.05583	2.01214	1.92351	2.84002	2.3984	1.97617
198.58	2.13541	1.23626	2.33745	1.42267	3.20531	1.67939	2.27307	1.61173	1.96359	1.44181	1.47718	2.10112	2.04627	1.92301	1.23338	1.50432	1.40603	2.50372	2.90596	1.40424	1.74837	1.72782	2.11486	1.51505	1.62441	1.53556	1.91373	3.94017	1.72741	1.96545	2.0871	2.02097	2.07176	1.95471	2.09274	2.41869	2.38443	2.07382	2.02567	2.29673	2.19784	1.71035	2.59436	2.07932	2.00306	1.92072	2.86959	2.41217	2.0009
200.58	2.1069	1.24536	2.26739	1.39059	3.15587	1.65009	2.22464	1.63225	2.05012	1.43957	1.44368	2.08322	2.0177	1.92979	1.23334	1.47927	1.42673	2.474	2.88964	1.36949	1.70125	1.69167	2.00002	1.49976	1.61165	1.53115	1.89968	3.91352	1.7336	1.97752	2.06966	2.01836	2.05944	1.94766	2.10906	2.43652	2.36067	2.06315	2.00562	2.2943	2.22908	1.70521	2.61819	2.08969	2.03623	1.9232	2.85669	2.43359	1.98861
202.58	2.10776	1.25674	2.2255	1.40327	3.19093	1.61183	2.23171	1.6491	2.11542	1.43767	1.45079	2.14126	2.02659	1.96198	1.24838	1.4768	1.44748	2.47684	2.89375	1.39997	1.71939	1.70314	2.12911	1.50189	1.59756	1.56332	1.94975	3.85408	1.76647	1.97047	2.04949	1.98212	2.04437	1.91119	2.03906	2.44507	2.38113	2.06049	1.9861	2.30592	2.22019	1.70152	2.63533	2.07619	2.005	1.9037	2.84903	2.39537	1.96913
204.58	2.07552	1.25195	2.25719	1.36458	3.21718	1.56496	2.2585	1.6485	2.10478	1.43486	1.44008	2.09177	2.01625	1.94833	1.23542	1.46652	1.45531	2.46432	2.90171	1.36005	1.72368	1.66984	1.99753	1.49122	1.56952	1.51603	1.92237	3.86303	1.72325	1.93936	2.01461	1.9846	2.01133	1.8963	2.03811	2.38883	2.36044	2.0364	1.97409	2.26377	2.15952	1.69425	2.59161	2.03529	1.9804	1.88303	2.73418	2.39436	1.95324
206.58	2.13456	1.26199	2.23841	1.39926	3.20206	1.57299	2.24218	1.63446	2.16037	1.41908	1.43502	2.1515	2.02015	1.92752	1.24164	1.44129	1.45502	2.47186	2.8132	1.37785	1.70443	1.69393	2.06383	1.48035	1.57846	1.53086	1.92575	3.98385	1.69178	1.92838	2.04477	1.94281	1.94201	1.88507	2.04423	2.39864	2.30084	2.00165	1.96544	2.25846	2.19814	1.69441	2.57122	2.06087	1.96383	1.90278	2.78584	2.39319	1.91731
208.58	2.1564	1.25467	2.2828	1.38709	3.19684	1.57728	2.25049	1.65803	2.09117	1.41525	1.45091	2.15396	2.01019	1.90649	1.23158	1.47817	1.46618	2.50692	2.84485	1.37286	1.70501	1.70586	2.10755	1.49399	1.58448	1.55149	1.92608	3.94247	1.71231	1.85392	2.00063	1.91954	1.95876	1.83733	2.0574	2.36205	2.27887	2.02642	1.93362	2.27724	2.13735	1.69196	2.56433	2.01439	1.95612	1.90052	2.69753	2.39425	1.91072
210.58	2.08898	1.24314	2.24863	1.39451	3.21415	1.54752	2.19895	1.69681	2.10591	1.42364	1.42441	2.14941	2.00415	1.89604	1.21569	1.45011	1.44682	2.40392	2.84133	1.38277	1.67097	1.6693	2.06908	1.48706	1.57188	1.53171	1.87054	3.90811	1.67609	1.92086	1.99002	1.88842	1.919	1.8331	2.04225	2.35729	2.22636	1.96859	1.92793	2.26315	2.1563	1.66846	2.58203	2.01387	1.93851	1.83555	2.61892	2.40183	1.90574
212.58	2.0457	1.25111	2.21589	1.37779	3.22508	1.558	2.22682	1.68144	2.14573	1.41825	1.42748	2.16353	2.0286	1.90022	1.23704	1.4356	1.44377	2.40424	2.75977	1.38404	1.69428	1.68891	2.03523	1.47133	1.56891	1.52678	1.88825	3.93096	1.67424	1.89493	1.95926	1.85992	1.88872	1.8028	2.03978	2.32134	2.19486	1.96219	1.89452	2.22083	2.1614	1.67252	2.61169	2.02986	1.94148	1.81662	2.69963	2.39792	1.85583
214.58	2.04142	1.23306	2.16959	1.38558	3.14853	1.54024	2.21013	1.68121	2.07812	1.42778	1.39311	2.17875	2.01057	1.90088	1.21814	1.42779	1.43082	2.37266	2.74459	1.36488	1.70481	1.69126	2.1237	1.48959	1.58631	1.5425	1.90553	3.79309	1.68661	1.87584	1.92976	1.83013	1.86913	1.79188	1.99357	2.3193	2.14441	1.91245	1.87621	2.23142	2.12621	1.62864	2.54082	2.02161	1.92539	1.8187	2.59192	2.36261	1.85253
216.58	2.05539	1.24928	2.14887	1.36678	3.16181	1.50299	2.23849	1.69898	2.11535	1.39395	1.39444	2.12918	1.99922	1.87576	1.21917	1.4314	1.42497	2.38203	2.80813	1.33618	1.69784	1.67623	2.03623	1.49631	1.57111	1.55093	1.90047	3.80895	1.66183	1.8373	1.89573	1.79598	1.82767	1.7807	1.97511	2.29721	2.10447	1.86296	1.84011	2.15982	2.07239	1.62196	2.48582	1.95942	1.88557	1.75764	2.62878	2.3286	1.83154
218.58	2.00116	1.24279	2.15124	1.3845	3.09656	1.48053	2.26966	1.69519	2.12199	1.41202	1.39903	2.14897	2.00613	1.87201	1.20418	1.40544	1.43331	2.38417	2.75275	1.35273	1.68538	1.65626	1.95604	1.47884	1.54313	1.52537	1.88187	3.86376	1.6751	1.82735	1.8849	1.79602	1.79229	1.70656	1.97744	2.27453	2.09389	1.88339	1.85861	2.18115	2.10194	1.61422	2.51901	1.97605	1.8962	1.77458	2.58431	2.3349	1.78989
220.58	2.03594	1.23979	2.21787	1.37826	3.19216	1.48861	2.22566	1.68808	2.09132	1.40357	1.39859	2.13713	1.99256	1.86096	1.21128	1.41826	1.4166	2.41719	2.78973	1.38584	1.69696	1.67182	2.07404	1.49492	1.53989	1.59	1.92884	3.80093	1.64382	1.78025	1.89993	1.78166	1.79291	1.69843	1.95684	2.2432	2.06471	1.82183	1.807	2.19021	2.04123	1.5827	2.4932	1.9588	1.88151	1.72921	2.57143	2.33622	1.76075
222.58	2.05825	1.24068	2.2313	1.37543	3.20937	1.48846	2.25777	1.73757	2.08885	1.4072	1.40584	2.18959	2.02921	1.85602	1.20479	1.41015	1.41702	2.38193	2.76951	1.3606	1.68435	1.70382	2.06886	1.48738	1.56864	1.57846	1.87892	3.81302	1.63706	1.77222	1.83695	1.73807	1.73191	1.70367	1.9017	2.21473	1.98508	1.78999	1.79001	2.12547	1.99742	1.56427	2.45858	1.92279	1.85444	1.66481	2.50197	2.31405	1.73638
224.58	1.99336	1.24613	2.19678	1.38771	3.13236	1.47657	2.25416	1.74452	2.04442	1.39314	1.38368	2.1481	2.01109	1.87673	1.20731	1.41295	1.4131	2.36981	2.70025	1.35051	1.66084	1.69501	2.04489	1.47939	1.56749	1.56746	1.93756	3.82445	1.62372	1.7577	1.8371	1.7477	1.72452	1.67966	1.93482	2.20925	2.02549	1.78284	1.7981	2.1036	2.01945	1.57756	2.43121	1.91682	1.8679	1.64937	2.46974	2.31686	1.71991
226.58	2.05548	1.24306	2.17107	1.3944	3.15135	1.45358	2.24656	1.73256	2.04765	1.38809	1.39423	2.15387	1.99094	1.86681	1.18512	1.43088	1.41785	2.37974	2.69572	1.35029	1.66433	1.67795	2.01551	1.48981	1.53868	1.54995	1.89546	3.78928	1.598	1.75574	1.80104	1.69609	1.70086	1.64158	1.87552	2.1664	1.96099	1.74698	1.75155	2.10308	1.99416	1.5393	2.44424	1.90801	1.82842	1.65485	2.47011	2.34098	1.66182
228.58	2.00213	1.25357	2.21816	1.39954	3.23173	1.46177	2.25453	1.74334	2.09327	1.40351	1.36955	2.20388	2.03175	1.84515	1.18085	1.37683	1.42208	2.38741	2.75553	1.36085	1.66307	1.67323	2.03808	1.49219	1.5501	1.56168	1.9249	3.81295	1.57433	1.73357	1.79235	1.69974	1.65459	1.6426	1.8791	2.16286	1.9375	1.74721	1.75262	2.08101	1.99449	1.52158	2.41935	1.90909	1.81301	1.63614	2.47652	2.32924	1.6425
230.58	2.04797	1.23812	2.21886	1.39804	3.20845	1.46719	2.23701	1.77568	2.06287	1.41107	1.39028	2.21001	2.03647	1.88061	1.17826	1.40876	1.43027	2.35298	2.74561	1.36578	1.60601	1.6621	2.04566	1.48003	1.54746	1.55571	1.89665	3.74865	1.51842	1.72336	1.76884	1.659	1.64634	1.55946	1.81043	2.13462	1.96339	1.72116	1.78117	1.99112	1.85058	1.46214	2.38042	1.82021	1.93522	1.5885	2.38436	2.30543	1.61912
232.58	1.97776	1.23811	2.19776	1.38955	3.18611	1.45483	2.22418	1.78151	2.05672	1.40505	1.37159	2.17254	2.02297	1.82023	1.17966	1.38046	1.40071	2.35424	2.69183	1.35072	1.63418	1.68795	1.99704	1.48096	1.56401	1.56521	1.9116	3.87191	1.46629	1.70372	1.72189	1.61507	1.61698	1.55423	1.79543	2.09136	1.90159	1.70046	1.72077	1.94986	1.78016	1.42232	2.26339	1.80017	1.87159	1.59283	2.28251	2.22754	1.61767
234.58	1.99523	1.23315	2.32003	1.40132	3.22075	1.45657	2.24229	1.7668	2.03937	1.38293	1.36142	2.20323	2.00329	1.85619	1.19199	1.39231	1.41589	2.37618	2.76036	1.3583	1.62656	1.68256	2.0981	1.48709	1.54712	1.5721	1.93284	3.83816	1.47242	1.70588	1.71937	1.59703	1.59895	1.55231	1.79588	2.02667	1.88337	1.66978	1.72822	1.96389	1.84043	1.44932	2.28327	1.80446	1.92188	1.56379	2.3259	2.29405	1.59927
236.58	1.98103	1.26903	2.31669	1.40816	3.16497	1.44336	2.25123	1.78948	2.04906	1.39819	1.37281	2.17142	1.99745	1.84116	1.18608	1.37762	1.4078	2.37344	2.78388	1.38499	1.62574	1.6732	2.09976	1.49198	1.5575	1.53459	1.91253	3.78371	1.51247	1.7062	1.72949	1.59358	1.58072	1.54382	1.7676	2.0357	1.80194	1.66344	1.75262	1.99573	1.8527	1.44167	2.33017	1.84166	1.97432	1.56763	2.28295	2.18191	1.56826
238.58	1.96529	1.25403	2.24121	1.39078	3.16888	1.4529	2.25846	1.77388	2.03477	1.39769	1.36124	2.18901	2.01388	1.85461	1.15499	1.37579	1.41907	2.36625	2.66576	1.32116	1.6022	1.66271	2.03184	1.48649	1.55117	1.5281	1.93766	3.72997	1.44931	1.63417	1.69766	1.57394	1.5319	1.52241	1.72271	2.01413	1.78897	1.64863	1.67945	1.95434	1.77553	1.40346	2.26617	1.76972	1.8082	1.5305	2.23862	2.20898	1.5366
239.74
240.58	2.00909	1.2638	2.22985	1.40227	3.19384	1.47917	2.24301	1.79598	2.02207	1.40286	1.3793	2.20459	1.99315	1.82358	1.18654	1.39964	1.42354	2.35272	2.78883	1.36596	1.61253	1.68864	2.10517	1.50432	1.55416	1.5451	1.94939	3.71766	1.47041	1.61829	1.68755	1.6047	1.51657	1.53509	1.79839	2.01231	1.81463	1.63815	1.68296	1.99416	1.8333	1.40635	2.31496	1.79727	1.75601	1.51466	2.21784	2.26899	1.54289
242.58	1.95249	1.26336	2.20401	1.39668	3.17259	1.47269	2.29942	1.80584	1.99974	1.37649	1.38367	2.16995	1.99024	1.82266	1.17183	1.3818	1.398	2.40375	2.78679	1.3578	1.60005	1.70332	2.11921	1.50245	1.53941	1.56375	1.91014	3.76883	1.4483	1.6284	1.66529	1.58964	1.54701	1.55384	1.76682	1.99561	1.80013	1.62161	1.67938	1.95641	1.83623	1.41922	2.28565	1.74944	1.7642	1.49151	2.21589	2.22583	1.52654
244.58	1.99749	1.25295	2.23898	1.4004	3.15457	1.44745	2.24756	1.78184	2.01119	1.3925	1.36779	2.14834	1.99356	1.81235	1.17648	1.42833	1.41542	2.39587	2.79908	1.3505	1.58032	1.70192	2.0429	1.49889	1.536	1.5476	1.92772	3.72453	1.44634	1.59999	1.64539	1.57093	1.5192	1.53121	1.76494	2.00128	1.75199	1.60894	1.66936	1.95796	1.82721	1.39602	2.25247	1.73264	1.71883	1.48339	2.13862	2.18415	1.52483
246.58	1.90029	1.24274	2.183	1.3857	3.1428	1.4271	2.25593	1.77416	1.97881	1.39427	1.35971	2.15447	1.98827	1.7831	1.1563	1.37563	1.40881	2.33024	2.73711	1.33441	1.60029	1.67584	2.0602	1.48683	1.51378	1.53562	1.91412	3.72591	1.43141	1.60301	1.60472	1.57987	1.51831	1.60669	1.75745	2.01235	1.80215	1.59131	1.66319	1.98019	1.98916	1.44607	2.26511	1.83858	1.75461	1.47498	2.14311	2.20197	1.49113
248.58	1.99795	1.25608	2.23809	1.44142	3.21335	1.44692	2.27153	1.78891	2.06163	1.39898	1.3878	2.12902	2.07212	1.85011	1.16449	1.38798	1.42429	2.39489	2.86084	1.3689	1.61503	1.69345	2.09559	1.4963	1.56671	1.57167	1.90762	3.70588	2.5914	2.0023	1.6503	1.70083	5.1526	4.61576	4.16792	5.25576	6.05595	2.65869	2.29799	2.20844	7.14995	5.93539	3.0602	6.22863	2.9204	3.26451	2.37553	2.40027	1.55195
250.58	2.01216	1.25006	2.21259	1.41591	3.28036	1.46792	2.36878	2.30582	2.36301	1.42003	1.42587	2.18095	2.0932	1.89502	1.16179	1.39933	1.42445	2.47064	2.94498	1.34557	1.62667	1.95084	2.04185	1.5115	1.58941	1.58758	1.81602	3.85269	5.02365	5.02121	1.77901	4.01503	5.63152	4.98618	5.40832	6.39829	6.51864	4.9747	4.25928	5.15771	7.63937	6.49313	6.68591	6.81279	4.65829	5.9926	5.05425	3.77858	3.07087
252.58	2.09695	1.40057	3.03092	1.52501	4.6474	2.20339	4.28776	4.19326	5.8979	1.7965	5.12518	2.24177	3.99411	2.29583	4.41075	1.46972	1.47006	4.70206	3.56296	4.12268	2.87671	6.28828	2.7911	1.97783	2.2828	4.74321	2.27972	4.41086	5.1433	5.3192	1.96817	4.65373	5.54161	4.97721	5.67367	6.26973	6.46047	5.00589	4.52099	5.75777	7.35791	6.16896	6.98368	6.74402	4.74949	5.94544	5.66349	4.29422	4.15269
254.58	3.3957	4.52817	5.51912	4.41673	5.43632	5.75392	4.81327	4.80776	6.76934	5.55757	6.23265	2.54709	5.59724	4.1758	5.29263	2.08749	1.49654	6.04133	5.83962	6.47676	5.35074	6.2908	4.38457	4.84445	4.84568	5.93739	5.04921	6.43408	5.13491	5.3226	2.57366	4.54003	5.41786	4.96052	5.77243	6.24451	6.12656	4.86632	4.55961	5.54256	7.36748	6.02875	6.74799	6.781	4.71285	5.97516	5.56973	4.35232	4.47378
256.58	4.778	5.55315	5.8866	5.86256	5.85724	6.13758	4.92796	4.80564	6.77841	6.02156	6.15318	3.94058	6.163	4.55782	5.4894	4.60621	1.54472	6.32384	7.24946	6.68413	5.74081	5.87888	5.04259	5.20937	5.24706	5.96137	6.05799	7.56648	5.0419	5.25194	3.70761	4.50798	5.27703	4.90155	5.76262	6.22236	6.20874	4.85786	4.44415	5.37042	7.42571	5.66923	6.3092	7.00764	4.71668	5.78071	5.47836	4.42927	4.31776
258.58	5.60096	5.8176	5.88058	5.98883	6.2707	6.09017	5.10934	4.78382	6.51477	6.09313	6.08374	4.60851	6.10347	4.48829	5.2517	5.55834	1.65693	6.26676	7.814	6.75918	5.67702	5.55963	5.54987	5.22059	5.21681	5.802	6.15524	7.9206	4.85258	5.04644	4.07142	4.32609	5.23935	4.86952	5.65775	5.83459	5.83198	4.58641	4.28853	4.91156	7.10175	5.34554	5.81317	6.69167	4.58758	5.54974	5.34175	4.29379	3.95502
260.58	5.86776	5.74581	5.90591	5.41787	6.25073	5.74182	4.89264	4.65691	6.29193	5.65087	5.74474	4.63559	5.89491	4.19305	5.17515	5.74826	1.76609	6.13697	7.38437	6.30497	5.41719	5.17348	5.53771	5.11094	4.99321	5.43792	5.78321	7.34934	4.68943	4.76751	4.1752	3.99061	4.9109	4.7203	5.63889	5.74013	5.63422	4.45847	4.16844	4.59623	6.88267	5.07165	5.68033	6.4314	4.39811	5.32554	5.25522	4.20532	3.5841
262.58	5.42468	5.38222	5.65056	4.93711	6.18184	5.20175	4.8653	4.43952	6.06277	5.11438	5.4431	4.77802	5.44061	3.77179	4.93768	5.60473	1.96412	6.0649	6.79333	5.98403	4.93243	4.95856	5.61479	4.93361	4.84293	5.16895	5.37396	7.01755	4.49698	4.65548	3.9736	3.77925	4.7843	4.47842	5.58643	5.42497	5.38069	4.25079	3.92403	4.38663	6.67828	4.69259	5.54033	6.30802	4.35865	5.10002	4.99085	4.17628	3.31224
264.58	4.8021	4.9235	5.3089	4.26381	5.88584	4.77806	4.68327	4.15686	5.93382	4.58192	5.10167	4.69369	4.89126	3.18428	4.75482	5.13356	2.18143	5.99214	6.00099	5.7068	4.48381	4.55916	5.15908	4.62023	4.56339	4.91723	4.80644	6.3831	4.30716	4.34896	3.73269	3.56586	4.57963	4.40751	5.3429	5.28154	5.3548	4.05531	3.70301	4.23173	6.5913	4.34075	5.55884	6.00067	4.12757	4.91777	5.00417	4.03475	3.00637
266.58	4.19509	4.45611	5.24926	3.70522	5.79327	4.52023	4.50999	3.94837	5.61403	4.24109	4.65597	4.58336	4.52946	2.79985	4.56216	4.75819	2.43011	5.8039	5.38491	5.184	4.0375	4.4044	4.5642	4.40083	4.39221	4.61162	4.70915	5.81709	4.08594	4.07993	3.21384	3.40001	4.33509	4.14289	5.17884	5.13865	5.13357	3.8456	3.40834	4.10069	6.33758	4.06595	5.2609	5.84773	3.93287	4.64947	4.68539	3.86128	2.78705
268.58	3.51407	3.93226	5.01887	3.13876	5.80962	4.12435	4.45076	3.84754	5.42459	3.69695	4.55083	4.41568	4.21503	2.46247	4.37435	4.30277	2.77738	5.72441	4.7909	5.12466	3.73644	4.09831	4.13653	4.14967	4.19261	4.32849	4.67164	5.37105	3.99791	3.83772	2.8071	3.13806	4.14415	3.96229	4.8581	4.93406	4.84336	3.63104	3.23514	3.98515	6.18824	3.7741	5.18955	5.52729	3.81739	4.48913	4.54353	3.803	2.65962
270.58	2.97274	3.4962	4.648	2.78845	5.5318	3.69346	4.33138	3.65858	5.22651	3.31025	4.25107	4.1167	4.10678	2.33184	4.16026	3.86766	2.93101	5.48103	4.42359	4.61184	3.43707	3.9231	3.8402	4.02706	4.07883	4.14919	4.25431	4.8233	3.84163	3.56384	2.47505	2.91401	3.91392	3.82611	4.73493	4.62953	4.71904	3.46732	3.05457	3.94934	6.12209	3.52494	5.05767	5.40178	3.59609	4.19338	4.27964	3.84308	2.60816
272.58	2.62371	3.18411	4.63269	2.56187	5.57315	3.47134	4.20645	3.42535	5.10908	3.04359	4.00201	3.97601	4.04332	2.38017	4.00334	3.60681	3.02339	5.46921	4.1142	4.45694	3.29721	3.7519	3.7715	3.95924	3.98243	4.0864	4.17738	4.69346	3.61724	3.37392	2.21672	2.8574	3.60793	3.62738	4.55302	4.45601	4.49675	3.25098	2.93262	3.88092	5.88494	3.26271	4.94451	5.24895	3.41061	3.97152	4.26538	3.90321	2.53418
274.58	2.31172	3.03894	4.52068	2.50291	5.47806	3.28355	4.18484	3.18715	5.05172	2.95899	3.76827	3.71078	3.87975	2.29838	3.80529	3.21119	3.04271	5.40416	3.90248	4.21657	3.08171	3.71503	3.62366	3.9485	3.88075	4.20451	4.04164	4.59363	3.50171	3.17915	2.01017	2.70978	3.42158	3.41636	4.42673	4.23262	4.29862	3.13601	2.79518	3.75087	5.5001	3.05325	4.66047	5.0626	3.26074	3.89115	4.10084	3.75784	2.44057
276.58	2.11272	2.79884	4.62025	2.6883	5.13303	3.12108	4.05827	3.03638	4.78594	2.87154	3.56113	3.5205	4.18493	2.3634	3.63832	2.93395	2.95594	5.23848	3.81679	4.20908	3.00498	3.58515	3.52544	3.88309	3.78298	4.07202	3.85304	4.6813	3.30427	2.94377	1.83294	2.59312	3.1612	3.20585	4.3189	3.96801	4.2939	2.9114	2.65466	3.75276	5.31388	2.83012	4.56709	4.79297	3.11389	3.70419	4.1365	3.67363	2.3864
278.58	2.01762	2.82119	4.53739	3.04961	5.32533	3.22031	3.96828	2.86991	4.66208	2.82132	3.41712	3.27963	4.13303	2.3919	3.55439	2.76227	2.81082	5.2643	3.9834	4.09632	3.04788	3.51614	3.4974	3.78191	3.71099	4.17965	3.95226	4.94539	3.20499	2.7624	1.74625	2.45128	2.99002	3.09116	4.06848	3.82981	3.98957	2.76444	2.56296	3.65323	5.165	2.71472	4.39763	4.52145	3.03053	3.62272	4.0044	3.6366	2.23061
280.58	2.03197	2.76378	4.37762	3.13234	5.22932	3.14909	3.87025	2.908	4.59734	2.87801	3.21376	3.11486	4.04838	2.34713	3.32075	2.53538	2.56753	5.08889	4.06242	3.96943	2.91808	3.44659	3.39277	3.67039	3.64327	4.143	3.86573	5.1416	3.05512	2.64033	1.64626	2.38667	2.82728	2.94984	3.93448	3.63975	4.01214	2.6081	2.46523	3.49502	4.92753	2.56849	4.28686	4.35136	2.86868	3.45945	4.05981	3.55561	2.14703
282.58	1.91685	2.88644	4.20096	3.04067	5.23651	3.16469	3.99744	2.86705	4.4929	2.76653	3.15869	2.97657	4.12301	2.36847	3.236	2.50996	2.4043	5.08954	4.19155	3.92633	2.9548	3.35409	3.56869	3.62864	3.54721	4.04059	3.90295	5.09466	2.90247	2.525	1.60882	2.28108	2.61447	2.81249	3.69866	3.45269	3.72273	2.4944	2.36106	3.49203	4.65976	2.40363	4.2084	4.14074	2.76324	3.36727	3.80879	3.52043	2.12987
284.58	1.92323	3.02929	4.28344	2.81008	5.24493	3.28998	3.89799	2.94444	4.38046	2.76552	3.09637	2.8329	3.94349	2.39469	3.02833	2.44894	2.19227	4.93501	4.35981	3.85934	2.87793	3.31739	3.67811	3.61283	3.53497	4.11738	3.84789	5.05653	2.78419	2.41232	1.53796	2.2209	2.5022	2.67754	3.70547	3.29554	3.71129	2.39226	2.29645	3.42948	4.4705	2.29036	4.1165	3.93889	2.66897	3.2319	3.71576	3.49011	2.07255
286.58	1.8955	3.11344	4.16882	2.6109	5.00066	3.22841	3.78598	2.86038	4.23947	2.798	2.96433	2.73976	3.85247	2.2456	2.8713	2.36105	2.02488	4.80413	4.30817	3.62256	2.66325	3.24692	3.68491	3.49433	3.50809	4.04685	3.66649	4.90063	2.58419	2.24379	1.51883	2.09482	2.34709	2.56493	3.4133	3.11351	3.68415	2.29645	2.14552	3.22516	4.09937	2.15759	3.87945	3.6232	2.55093	3.0752	3.48939	3.29339	2.04232
288.58	1.9095	3.16071	4.19395	2.51082	4.90933	3.19358	3.73803	2.82242	4.17367	2.72533	2.86115	2.6289	3.65989	2.20814	2.75135	2.41388	1.85825	4.74607	4.31668	3.57263	2.67299	3.16631	3.36381	3.43368	3.49155	3.95545	3.5831	4.69696	2.50383	2.15756	1.47846	2.04009	2.23187	2.40851	3.36265	2.99758	3.48682	2.18417	2.08103	3.17809	4.03006	2.05332	3.85911	3.54957	2.51407	2.93166	3.41984	3.35458	2.01196
290.58	1.88158	3.06463	4.243	2.43967	4.98154	3.19767	3.67192	2.73422	3.88053	2.77421	2.77219	2.56489	3.5123	2.10194	2.60326	2.35989	1.71974	4.57231	4.39131	3.58178	2.71897	3.1673	3.41977	3.38212	3.37365	3.63734	3.45193	4.62803	2.37553	2.02367	1.45681	1.99093	2.10419	2.34521	3.171	2.8597	3.37052	2.08056	1.9763	2.98346	3.80167	1.95317	3.82072	3.28989	2.44144	2.89796	3.36722	3.26765	1.91657
292.58	1.84196	2.98822	4.20939	2.34893	4.96761	3.06693	3.66149	2.57733	3.84227	2.75415	2.69419	2.50502	3.57467	2.02945	2.48288	2.36282	1.58516	4.38963	4.02901	3.41938	2.73019	3.04223	2.95062	3.35263	3.33687	3.45372	3.27519	4.60593	2.21857	1.94866	1.42627	1.90979	2.01948	2.24519	3.02511	2.7242	3.19698	2.01682	1.95637	2.97549	3.56798	1.86788	3.75159	3.11248	2.31651	2.8135	3.27025	3.09111	1.81141
294.58	1.84509	2.93861	4.09862	2.33657	4.83988	3.00336	3.59306	2.50484	3.76339	2.73415	2.6574	2.43386	3.57	2.02867	2.34885	2.44345	1.50626	4.21924	4.08071	3.24734	2.8063	2.98892	3.00789	3.20889	3.15394	3.39247	3.19201	4.35072	2.07527	1.85024	1.42982	1.86416	1.94902	2.15153	2.85679	2.58928	3.16433	1.93616	1.87206	2.75824	3.32123	1.8021	3.73779	2.97082	2.27243	2.71648	3.2036	3.04425	1.73444
296.58	1.8361	2.91029	4.0485	2.26178	4.90617	2.84837	3.53233	2.52096	3.59136	2.59678	2.59689	2.40532	3.4672	2.05507	2.22118	2.56624	1.46923	4.19616	3.87396	3.16772	2.77898	3.02952	2.88747	3.11007	3.068	3.28771	3.32259	4.35377	1.9847	1.82107	1.42311	1.80333	1.87097	2.08585	2.77458	2.49397	3.09093	1.85172	1.80469	2.67221	3.20536	1.72041	3.53886	2.83745	2.15491	2.61385	3.03853	2.9058	1.66418
298.58	1.8015	2.81841	3.86798	2.23431	4.7614	2.76794	3.44533	2.42461	3.45524	2.54399	2.57032	2.33112	3.37136	1.99551	2.11836	2.55332	1.45078	4.08334	3.69935	2.95737	2.64277	2.95653	2.87891	3.11787	2.98773	3.27655	3.18295	4.11119	1.90317	1.74071	1.39922	1.71267	1.81967	2.01159	2.69923	2.35917	2.94597	1.7937	1.76182	2.68458	2.95702	1.6645	3.50461	2.68036	2.12911	2.46195	2.856	2.83881	1.61081
300.58	1.81589	2.60477	3.90456	2.08225	4.75058	2.6984	3.3807	2.37634	3.39027	2.47274	2.42618	2.3029	3.19823	1.91889	2.05605	2.5166	1.41623	3.97976	3.52404	2.7751	2.54664	2.95313	2.83705	3.12649	2.94554	3.27107	3.10045	4.29492	1.82115	1.69524	1.41593	1.65875	1.74557	1.96072	2.55977	2.29819	2.85939	1.75542	1.75485	2.65894	2.82413	1.61955	3.35955	2.57197	2.07016	2.35918	2.69588	2.78473	1.56213
302.58	1.79488	2.49357	3.65526	1.95771	4.6264	2.57968	3.29842	2.39977	3.30441	2.23196	2.3121	2.31027	2.98634	1.88653	1.94029	2.39697	1.40344	3.92152	3.49918	2.64939	2.36116	2.88442	2.87568	2.95632	2.87232	3.17568	3.01439	4.10127	1.71185	1.61432	1.40569	1.60383	1.69067	1.88905	2.52376	2.20487	2.84999	1.67759	1.70156	2.49305	2.6731	1.56197	3.22453	2.42537	1.9973	2.24696	2.55075	2.71578	1.49411
304.58	1.84731	2.47347	3.70674	1.9164	4.42159	2.66115	3.33783	2.53752	3.26226	2.08004	2.3401	2.22492	2.83697	1.83868	1.85023	2.39941	1.43918	3.72114	3.68962	2.59917	2.1347	2.94319	2.76109	2.77924	2.72913	3.03122	2.99922	4.38712	1.63572	1.58174	1.4017	1.54178	1.64099	1.82993	2.42666	2.12487	2.7283	1.61344	1.6612	2.38228	2.56163	1.49151	3.02399	2.34792	1.90743	2.13028	2.46325	2.6698	1.4947
306.58	1.77546	2.23763	3.65476	1.78903	4.52399	2.65922	3.21109	2.316	3.12836	1.9644	2.1453	2.29335	2.7371	1.86105	1.75097	2.18857	1.42192	3.66043	4.08381	2.45876	2.16645	2.79207	2.73757	2.73088	2.69761	2.87814	2.83512	4.06889	1.54051	1.56734	1.36582	1.5186	1.58329	1.7725	2.33467	2.04288	2.60233	1.56481	1.62644	2.37227	2.42789	1.443	2.88271	2.22668	1.90561	1.98029	2.48321	2.49159	1.43292
308.58	1.73916	2.14143	3.55478	1.7141	4.49983	2.56566	3.15704	2.33861	2.98428	1.87585	2.07435	2.27851	2.64669	1.81338	1.68483	2.02345	1.39346	3.60816	4.19398	2.32748	2.09051	2.74914	2.66452	2.65149	2.59391	2.85963	2.77739	3.78679	1.48266	1.5271	1.36633	1.47923	1.54585	1.71356	2.18037	1.97483	2.5504	1.5411	1.56164	2.26319	2.30394	1.40337	2.80651	2.12676	1.85421	1.88421	2.25505	2.51997	1.41148
310.58	1.74027	2.0631	3.39436	1.65939	4.34421	2.36126	3.08485	2.30054	2.96442	1.79821	1.96868	2.21978	2.51027	1.77241	1.59748	1.94269	1.40092	3.53623	4.0416	2.30328	2.01324	2.73111	2.56415	2.5659	2.52556	2.77687	2.72378	3.76192	1.41335	1.45368	1.36371	1.43837	1.53417	1.66224	2.13135	1.91919	2.5128	1.47798	1.56391	2.16999	2.22315	1.36722	2.6817	2.04845	1.78144	1.77373	2.22367	2.44353	1.39234
312.58	1.75324	1.98678	3.37449	1.60055	4.39879	2.36212	3.09215	2.29777	2.82229	1.71468	1.93655	2.24892	2.42344	1.74895	1.53343	1.9735	1.40141	3.43448	3.78701	2.28582	1.98398	2.68223	2.49311	2.47775	2.46963	2.69972	2.59273	3.63023	1.33078	1.39837	1.33592	1.40433	1.48008	1.63922	2.02509	1.81664	2.38572	1.45351	1.54609	2.03909	2.10047	1.32028	2.6085	2.01176	1.71042	1.70031	2.16423	2.37064	1.37815
314.58	1.72226	1.88571	3.24816	1.55512	4.31551	2.2919	3.01012	2.25757	2.78695	1.64126	1.86952	2.25879	2.33388	1.71152	1.45299	1.9384	1.38739	3.39182	3.36114	2.29732	1.88606	2.62062	2.38118	2.43819	2.41831	2.5955	2.59855	3.57651	1.28783	1.37501	1.31731	1.35769	1.47061	1.59714	1.90961	1.74546	2.21802	1.40984	1.49908	2.00025	1.99263	1.28863	2.40687	1.93415	1.65465	1.61523	2.11758	2.28333	1.34053
316.58	1.7292	1.76639	3.29459	1.51524	4.23547	2.2107	2.89869	2.28595	2.67519	1.57374	1.81228	2.24461	2.30385	1.72688	1.41329	1.88526	1.3687	3.29325	3.19112	2.25067	1.84163	2.63451	2.36852	2.35982	2.34848	2.55167	2.50019	3.63444	1.24786	1.32694	1.34678	1.33023	1.4394	1.57448	1.81793	1.68636	2.18705	1.38647	1.48211	1.91228	1.87107	1.25129	2.29458	1.85275	1.64011	1.54291	1.96847	2.26837	1.309
318.58	1.69325	1.66403	3.35596	1.50223	4.34899	2.13521	2.79454	2.34124	2.64678	1.51867	1.73034	2.22827	2.23168	1.70674	1.3577	1.78728	1.39841	3.16393	3.05086	2.24283	1.82485	2.52956	2.31157	2.2629	2.28348	2.421	2.56336	3.62643	1.21638	1.32256	1.32469	1.32556	1.41304	1.56715	1.75131	1.64578	2.13343	1.3687	1.48605	1.86818	1.80984	1.23285	2.23842	1.7721	1.58823	1.4727	1.93081	2.19469	1.30142
320.58	1.67089	1.58903	3.25262	1.46563	4.28424	2.08383	2.73429	2.29637	2.53639	1.48002	1.6729	2.24317	2.11712	1.68348	1.29631	1.75027	1.39368	3.08524	2.84839	2.03159	1.7068	2.53465	2.22882	2.18865	2.17405	2.34085	2.46862	3.45648	1.22914	1.29808	1.32354	1.3162	1.39358	1.50572	1.67767	1.61804	2.07976	1.34974	1.49625	1.86661	1.73873	1.19616	2.16766	1.74588	1.55926	1.38327	1.84856	2.12046	1.30076
322.58	1.68147	1.51799	3.18329	1.45249	4.1957	2.06655	2.71951	2.25384	2.45865	1.4677	1.59394	2.22742	2.05716	1.63157	1.28524	1.66896	1.37689	3.02522	2.87167	1.92732	1.63767	2.50073	2.17157	2.07861	2.11299	2.23937	2.40582	3.31064	1.18646	1.26718	1.324	1.30373	1.37151	1.49704	1.59193	1.56733	2.02272	1.32138	1.47462	1.85504	1.6566	1.182	2.03725	1.68778	1.53364	1.33665	1.85414	2.07985	1.26114
324.58	1.66035	1.47324	3.21676	1.47084	4.02553	1.98521	2.69644	2.13078	2.36041	1.44789	1.56416	2.25141	2.01914	1.63887	1.26031	1.62873	1.39612	2.96477	2.80489	1.87717	1.59993	2.46905	2.27086	1.9809	2.00246	2.1725	2.35645	3.33887	1.2005	1.24815	1.27065	1.28353	1.33077	1.48114	1.54456	1.54696	1.93647	1.30526	1.46504	1.79297	1.58133	1.15584	1.98525	1.59766	1.52724	1.30688	1.75927	2.03882	1.27243
326.58	1.64299	1.45486	3.0433	1.43491	4.03515	1.90527	2.66691	2.01474	2.21147	1.42906	1.52371	2.21745	1.95699	1.63914	1.19129	1.53925	1.40772	2.83318	2.823	1.75324	1.58938	2.4002	2.26775	1.91718	1.93425	2.14602	2.30994	3.23093	1.19666	1.25646	1.28523	1.27207	1.30447	1.44008	1.52466	1.52559	1.91919	1.28768	1.46434	1.80218	1.56785	1.13046	1.97799	1.55774	1.49573	1.26792	1.75639	1.96354	1.25752
328.58	1.63814	1.41891	2.92477	1.4339	3.897	1.82107	2.57541	1.91289	2.16778	1.42409	1.46373	2.24718	1.90843	1.64305	1.17577	1.48543	1.37253	2.68137	2.64408	1.62559	1.54362	2.36372	2.17041	1.84194	1.85859	2.06383	2.18222	3.17081	1.17856	1.24335	1.27536	1.2795	1.30114	1.42248	1.50067	1.49243	1.9041	1.27012	1.46782	1.77839	1.52471	1.11732	1.9117	1.49406	1.49271	1.24573	1.69655	1.94884	1.27732
330.58	1.6378	1.38736	2.94253	1.40379	3.84666	1.72554	2.49498	1.88128	2.08186	1.3988	1.41841	2.22385	1.88289	1.63708	1.13933	1.44541	1.39549	2.67755	2.63676	1.53526	1.53674	2.33967	2.17455	1.74325	1.79853	1.99294	2.2149	3.15784	1.16661	1.21916	1.29244	1.26324	1.27388	1.40692	1.47637	1.46879	1.83695	1.25742	1.45536	1.77242	1.48488	1.10485	1.88996	1.48212	1.46612	1.21703	1.61599	1.91143	1.25098
332.58	1.6566	1.32431	2.87534	1.42784	3.91741	1.63496	2.48915	1.84747	2.05784	1.40559	1.39505	2.25459	1.85795	1.6279	1.11682	1.42975	1.39075	2.57694	2.59155	1.45261	1.52885	2.28997	2.15031	1.68724	1.7476	1.86742	2.0488	3.10587	1.1852	1.2325	1.27894	1.27431	1.28371	1.38253	1.43877	1.46908	1.79403	1.25793	1.43785	1.78045	1.4611	1.09005	1.87699	1.44211	1.45416	1.20656	1.63515	1.81266	1.24414
334.58	1.64461	1.32658	2.78339	1.41443	3.76849	1.56834	2.45328	1.82488	1.96241	1.41444	1.34485	2.22338	1.84836	1.63133	1.08839	1.39759	1.39013	2.53151	2.55009	1.34932	1.50633	2.23846	2.12575	1.64098	1.70893	1.83389	2.09643	3.01036	1.20142	1.2086	1.27084	1.26616	1.25307	1.38133	1.41448	1.43942	1.73603	1.24895	1.42946	1.74634	1.49294	1.08323	1.84126	1.40797	1.4314	1.18787	1.61761	1.77657	1.22596
336.58	1.61346	1.29005	2.6582	1.38913	3.71305	1.46755	2.36197	1.79027	1.93993	1.38644	1.32664	2.18902	1.79726	1.59089	1.06544	1.33982	1.37158	2.44354	2.56335	1.32775	1.51283	2.16716	2.16829	1.58419	1.65528	1.75842	1.9925	2.95457	1.17481	1.21506	1.27386	1.26506	1.25199	1.36284	1.39438	1.42743	1.70295	1.24259	1.4312	1.78619	1.44296	1.08394	1.85018	1.38026	1.43815	1.18085	1.56531	1.77348	1.2305
338.58	1.63017	1.27676	2.68678	1.40604	3.70792	1.36906	2.33075	1.76674	1.82792	1.409	1.32231	2.2018	1.81634	1.61776	1.05606	1.34232	1.38338	2.43106	2.53913	1.33292	1.49717	2.09648	2.14939	1.56114	1.64432	1.70026	1.96134	3.00047	1.17979	1.2102	1.27264	1.25777	1.2216	1.34232	1.4106	1.42801	1.6576	1.23492	1.41123	1.79598	1.46509	1.06971	1.80593	1.39442	1.4096	1.17084	1.59822	1.77012	1.23204
340.58	1.64284	1.29182	2.60724	1.40187	3.60767	1.30398	2.27484	1.74135	1.76542	1.40129	1.28387	2.21416	1.76601	1.57913	1.03873	1.30562	1.40103	2.33956	2.55768	1.26855	1.48309	2.04705	2.20972	1.52772	1.59528	1.61776	1.88333	3.01298	1.17878	1.19552	1.2558	1.26447	1.21815	1.31758	1.37478	1.42114	1.59319	1.22423	1.44486	1.74521	1.47255	1.07757	1.83319	1.35413	1.38535	1.15513	1.58453	1.73082	1.19694
342.58	1.60693	1.26966	2.55171	1.42422	3.50131	1.26745	2.22097	1.72993	1.70078	1.3929	1.24883	2.22707	1.7709	1.57635	1.01765	1.29235	1.38493	2.29594	2.51096	1.20581	1.49233	1.97206	2.11523	1.48286	1.57761	1.5828	1.81949	2.98369	1.15209	1.19953	1.26436	1.28005	1.18363	1.31953	1.36279	1.42062	1.58812	1.23253	1.45306	1.76128	1.45049	1.06504	1.78713	1.36148	1.39245	1.1552	1.5751	1.69954	1.2129
344.58	1.58387	1.27113	2.55481	1.40756	3.54557	1.23132	2.15892	1.71297	1.65194	1.40928	1.26919	2.18709	1.77159	1.56952	1.02587	1.29878	1.38573	2.25887	2.53605	1.21769	1.50095	1.95278	2.14597	1.48054	1.57024	1.55888	1.82715	2.95437	1.18346	1.20621	1.255	1.26748	1.17938	1.30955	1.36613	1.41664	1.56536	1.21755	1.4588	1.74035	1.48229	1.06314	1.77752	1.36134	1.39455	1.16038	1.56566	1.68221	1.21083
346.58	1.58165	1.26054	2.52174	1.40245	3.52617	1.22271	2.13712	1.69739	1.62168	1.39001	1.24288	2.19872	1.75518	1.596	1.00984	1.28065	1.39081	2.20966	2.50255	1.19024	1.50312	1.94941	2.20134	1.45749	1.51199	1.51944	1.81605	2.94791	1.15727	1.20401	1.26916	1.2656	1.19602	1.27977	1.35531	1.41017	1.51979	1.23434	1.43823	1.75458	1.42801	1.0556	1.76905	1.32951	1.37828	1.1483	1.57252	1.67895	1.21826
348.58	1.5992	1.26323	2.44744	1.4089	3.45679	1.21136	2.12059	1.67515	1.57326	1.42246	1.24907	2.1977	1.76151	1.59789	1.01271	1.26443	1.37843	2.16253	2.48093	1.16788	1.53728	1.85457	2.14048	1.44611	1.51201	1.47912	1.78517	2.98075	1.19585	1.19607	1.28027	1.26761	1.1613	1.26914	1.38326	1.4086	1.49321	1.22564	1.44581	1.77908	1.46869	1.06509	1.77937	1.33352	1.38983	1.16836	1.59993	1.68223	1.22192
350.58	1.54491	1.26638	2.34391	1.41938	3.51176	1.18589	2.05799	1.67525	1.52687	1.41539	1.21902	2.16474	1.73126	1.55316	0.99953	1.27444	1.38978	2.11816	2.45725	1.15387	1.5064	1.83689	2.05078	1.42473	1.49512	1.45412	1.71273	2.877	1.17818	1.20557	1.24915	1.26952	1.17229	1.24936	1.37876	1.39537	1.46251	1.22692	1.4321	1.75021	1.45088	1.04826	1.78528	1.33256	1.36687	1.13926	1.52868	1.6784	1.22219
352.58	1.58189	1.27032	2.21915	1.41769	3.46956	1.18363	2.04021	1.65648	1.50146	1.40737	1.22044	2.18797	1.72986	1.54252	0.9915	1.25987	1.35626	2.08196	2.38738	1.12208	1.50744	1.80618	2.04223	1.41781	1.48108	1.41035	1.73921	2.88876	1.18389	1.2061	1.27019	1.25569	1.15793	1.25097	1.37806	1.41194	1.44194	1.22349	1.44834	1.79062	1.4599	1.05747	1.7961	1.33589	1.38132	1.15323	1.5786	1.66102	1.2143
354.58	1.55801	1.26045	2.14622	1.41024	3.40784	1.15581	2.04641	1.65225	1.48258	1.40626	1.2041	2.16968	1.74242	1.55996	0.98352	1.23794	1.35642	2.07581	2.4375	1.14305	1.49621	1.7847	2.12485	1.40454	1.47185	1.40791	1.66382	2.8472	1.17464	1.20478	1.26661	1.26385	1.1492	1.22676	1.36063	1.40591	1.4195	1.20825	1.45629	1.77248	1.44473	1.05898	1.76487	1.32066	1.38252	1.13991	1.5706	1.65249	1.20336
356.58	1.57323	1.27144	2.16807	1.4147	3.37372	1.16754	2.06629	1.66618	1.46801	1.42588	1.21285	2.20169	1.75037	1.56284	0.99088	1.25141	1.37037	2.08305	2.44689	1.14673	1.52563	1.7403	2.07598	1.39998	1.45554	1.40012	1.69733	2.88967	1.19563	1.2064	1.254	1.26183	1.14292	1.20999	1.33651	1.40618	1.3733	1.21466	1.45111	1.7593	1.47832	1.0563	1.7588	1.31554	1.37689	1.15442	1.58043	1.66251	1.22051
358.58	1.57743	1.28122	2.13329	1.40165	3.33429	1.14951	2.03088	1.64353	1.41593	1.42254	1.21999	2.19264	1.74831	1.56478	0.97878	1.22823	1.33854	2.03923	2.46656	1.15161	1.5262	1.72171	2.14649	1.38734	1.44751	1.37441	1.68873	2.81908	1.16398	1.21231	1.24944	1.26776	1.14865	1.20269	1.35644	1.40283	1.37179	1.218	1.45965	1.78653	1.49123	1.06465	1.77128	1.32054	1.38512	1.15979	1.60069	1.63275	1.22407
360.58	1.55067	1.27095	2.05074	1.41955	3.31169	1.12916	2.02313	1.62743	1.39438	1.41951	1.22388	2.20497	1.73487	1.56073	0.97971	1.22883	1.37802	2.02125	2.48883	1.14658	1.52556	1.67197	2.09261	1.38875	1.45044	1.36896	1.68718	2.82565	1.18164	1.20794	1.2742	1.26016	1.15979	1.19592	1.3658	1.40066	1.35635	1.21685	1.44806	1.78035	1.47399	1.07164	1.76638	1.33406	1.35934	1.14392	1.57315	1.63	1.20147
362.58	1.56492	1.29009	2.00999	1.44193	3.29384	1.13813	1.98923	1.64135	1.40228	1.3936	1.18435	2.189	1.72667	1.582	0.98848	1.24839	1.37014	1.998	2.47837	1.14338	1.50135	1.67017	2.07278	1.38707	1.44638	1.35585	1.66416	2.77671	1.18142	1.19803	1.24832	1.25676	1.14952	1.20548	1.3419	1.37691	1.34871	1.2088	1.44147	1.80095	1.46952	1.06421	1.76134	1.3224	1.38414	1.12798	1.60168	1.59533	1.20634
364.58	1.54556	1.26314	2.00183	1.42263	3.2651	1.11384	1.98548	1.62068	1.39033	1.41417	1.18722	2.18682	1.71634	1.5495	0.97979	1.24649	1.35785	1.97044	2.43894	1.12301	1.53667	1.67397	2.11991	1.37735	1.4324	1.34072	1.70628	2.83165	1.18367	1.20341	1.25686	1.26448	1.15893	1.19162	1.34061	1.3895	1.35117	1.21621	1.44944	1.76536	1.45147	1.07209	1.76534	1.31743	1.3809	1.14809	1.58545	1.61993	1.21895
366.58	1.53143	1.27451	1.94048	1.43716	3.24219	1.10965	1.97302	1.63117	1.37231	1.40467	1.20568	2.15924	1.69028	1.55642	0.98124	1.24351	1.35236	1.92685	2.40894	1.14675	1.52528	1.66335	2.08472	1.3739	1.42925	1.33589	1.65418	2.80225	1.17431	1.1918	1.2497	1.24458	1.15491	1.20155	1.33175	1.3992	1.34363	1.21975	1.43481	1.77939	1.46796	1.05193	1.73544	1.31247	1.35431	1.13541	1.59207	1.60161	1.20608
368.58	1.543	1.27693	1.90782	1.41977	3.20366	1.10768	2.03486	1.62985	1.37582	1.41459	1.20515	2.19166	1.71899	1.53282	0.99563	1.23443	1.35285	1.93665	2.34454	1.11795	1.52407	1.6587	2.06919	1.37445	1.42914	1.33359	1.68743	2.79077	1.18403	1.2127	1.24883	1.25093	1.15535	1.17624	1.35396	1.39013	1.3361	1.22275	1.45418	1.75527	1.46779	1.0549	1.73984	1.29694	1.38053	1.1386	1.55694	1.55387	1.20542
370.58	1.56954	1.28948	1.90548	1.43634	3.26624	1.10886	1.98627	1.63158	1.36101	1.43848	1.19878	2.16294	1.72497	1.5431	0.99228	1.26122	1.38259	1.9428	2.49638	1.13783	1.52518	1.63115	2.14762	1.37479	1.42393	1.37745	1.68123	2.85195	1.18973	1.20389	1.24228	1.25721	1.16003	1.17957	1.33726	1.39464	1.33741	1.21842	1.43352	1.80626	1.45246	1.05948	1.7585	1.29909	1.35195	1.13923	1.55649	1.58914	1.21466
372.58	1.55986	1.28343	1.83035	1.4296	3.11241	1.09211	2.0014	1.61749	1.3552	1.42605	1.21285	2.14776	1.70608	1.57468	0.9725	1.24104	1.3524	1.92087	2.39554	1.13939	1.50291	1.64735	2.04348	1.36562	1.42892	1.32415	1.62967	2.73592	1.17761	1.20891	1.25315	1.26533	1.14422	1.19182	1.35292	1.39465	1.33012	1.22369	1.4388	1.80823	1.45223	1.05858	1.74981	1.31244	1.36634	1.14809	1.58744	1.58103	1.22172
374.58	1.57063	1.28173	1.88502	1.43713	3.21543	1.10406	1.96703	1.64	1.34567	1.4298	1.22243	2.17573	1.70179	1.53483	0.98062	1.23976	1.37998	1.92754	2.42173	1.14144	1.5008	1.6328	2.08235	1.37482	1.41399	1.35008	1.68868	2.77727	1.20884	1.22147	1.22829	1.25313	1.13897	1.19637	1.35876	1.39595	1.33936	1.19522	1.41402	1.80775	1.46357	1.06207	1.75539	1.33682	1.37548	1.14996	1.55785	1.59702	1.22656
376.58	1.55596	1.27297	1.89661	1.42459	3.13264	1.09877	1.95284	1.62187	1.33563	1.41959	1.21141	2.17083	1.69541	1.51835	0.98788	1.24267	1.36468	1.9056	2.36435	1.13779	1.4685	1.62153	2.08647	1.36094	1.40379	1.33389	1.64729	2.758	1.18693	1.18884	1.22244	1.24987	1.14032	1.19044	1.31226	1.38873	1.32921	1.21888	1.41895	1.81696	1.47757	1.0575	1.7406	1.31754	1.36091	1.12942	1.57729	1.58318	1.19305
378.58	1.52989	1.27104	1.82999	1.44345	3.07729	1.09231	1.94979	1.62434	1.32444	1.42706	1.19596	2.13836	1.69963	1.50605	0.98372	1.22988	1.34292	1.87886	2.40789	1.12828	1.49061	1.59806	2.03454	1.36803	1.40987	1.33138	1.62083	2.72944	1.18276	1.19938	1.24312	1.25724	1.14132	1.18132	1.34723	1.3723	1.34256	1.22449	1.43938	1.82513	1.44732	1.05924	1.73997	1.31711	1.38725	1.1473	1.59127	1.59627	1.20643
380.58	1.53895	1.28868	1.88131	1.43906	3.13387	1.09088	1.94321	1.61137	1.32693	1.42151	1.20496	2.16797	1.7143	1.50614	0.98124	1.24057	1.35646	1.88278	2.41856	1.1343	1.48802	1.618	2.08901	1.36918	1.41302	1.33946	1.65956	2.84482	1.18445	1.19774	1.23343	1.24274	1.13842	1.19349	1.33927	1.37412	1.32567	1.21852	1.42831	1.77266	1.44709	1.06399	1.74441	1.31071	1.3597	1.14416	1.55332	1.55347	1.21663
382.58	1.52122	1.29065	1.81819	1.43024	3.09787	1.09443	1.95466	1.6217	1.33303	1.43117	1.20332	2.1539	1.6984	1.51264	0.97936	1.24225	1.34934	1.88541	2.42884	1.12029	1.47601	1.60139	2.08098	1.35776	1.40527	1.31643	1.64909	2.75991	1.1866	1.20921	1.23009	1.26402	1.14841	1.19546	1.33237	1.36885	1.31683	1.20963	1.43451	1.77707	1.47144	1.06158	1.7387	1.28044	1.3612	1.12914	1.56541	1.5679	1.21704
384.58	1.50146	1.28403	1.81379	1.43069	3.05269	1.07821	1.95147	1.60251	1.30609	1.42485	1.19942	2.14202	1.67462	1.50478	0.96797	1.2169	1.34355	1.86417	2.37214	1.09279	1.46479	1.62788	2.04002	1.35729	1.40693	1.31064	1.63218	2.74569	1.18757	1.19633	1.25144	1.2499	1.15315	1.19272	1.32754	1.38223	1.3303	1.22759	1.44219	1.78964	1.48067	1.05406	1.75075	1.33165	1.38547	1.15135	1.55639	1.56975	1.21396
386.58	1.5205	1.29882	1.80058	1.44639	3.06902	1.0778	1.91948	1.61335	1.31857	1.4328	1.19287	2.19492	1.68329	1.48889	0.98481	1.20355	1.36024	1.85674	2.39329	1.12312	1.46185	1.58427	2.05853	1.35321	1.40104	1.33479	1.66722	2.76023	1.16778	1.19869	1.23289	1.24899	1.12754	1.1766	1.33801	1.36408	1.3202	1.21354	1.41823	1.77146	1.42403	1.06228	1.75194	1.29995	1.35955	1.14187	1.54854	1.56793	1.20554
388.58	1.55065	1.29062	1.82061	1.42654	2.97989	1.09164	1.94131	1.59767	1.31776	1.43878	1.22161	2.14985	1.70661	1.4994	0.98221	1.23248	1.36491	1.88643	2.3656	1.1235	1.48076	1.5934	2.13454	1.34881	1.41519	1.33755	1.69135	2.85081	1.17982	1.19484	1.22721	1.24228	1.14978	1.18073	1.29848	1.37126	1.33285	1.21565	1.41197	1.77283	1.45729	1.05864	1.74554	1.29384	1.37498	1.13003	1.55524	1.53801	1.2074
390.58	1.53384	1.29553	1.79241	1.44572	3.03318	1.08726	1.97043	1.63047	1.31588	1.41558	1.19488	2.18332	1.68471	1.50674	0.98251	1.2454	1.36041	1.83456	2.3644	1.15398	1.46116	1.5743	2.13022	1.36874	1.39684	1.31951	1.65357	2.74832	1.19391	1.20164	1.23429	1.24783	1.15167	1.1746	1.31062	1.37162	1.31779	1.20586	1.42742	1.79169	1.45346	1.05933	1.77595	1.28736	1.3647	1.13228	1.54426	1.5755	1.19343
392.58	1.50098	1.30165	1.7619	1.43178	3.02803	1.09154	1.91983	1.60599	1.29594	1.4215	1.21257	2.14822	1.68503	1.49919	0.96204	1.23458	1.3548	1.86076	2.39734	1.11051	1.45866	1.5759	1.98754	1.3584	1.39596	1.31069	1.65637	2.66523	1.19998	1.21086	1.24455	1.27445	1.15124	1.18437	1.32953	1.36657	1.30772	1.20271	1.43499	1.78785	1.47373	1.04236	1.74705	1.31429	1.3695	1.12683	1.58958	1.54738	1.21165
394.58	1.52684	1.30943	1.83121	1.44662	3.00627	1.08815	1.94948	1.60674	1.29297	1.42139	1.21351	2.14962	1.67715	1.4776	0.97418	1.26001	1.37618	1.85353	2.3639	1.12175	1.46351	1.57521	2.0644	1.3592	1.39721	1.31824	1.64653	2.683	1.18315	1.20443	1.23501	1.24541	1.15372	1.17971	1.30744	1.35583	1.30907	1.20188	1.43977	1.77145	1.448	1.05687	1.75857	1.30111	1.35006	1.12998	1.5633	1.54668	1.20467
396.58	1.53183	1.32155	1.82825	1.43484	3.05928	1.08386	1.95441	1.59849	1.30005	1.41709	1.21035	2.19543	1.67479	1.49573	0.99301	1.23568	1.38562	1.84662	2.36393	1.1471	1.44926	1.61554	2.07051	1.36221	1.38677	1.31106	1.61382	2.76508	1.19059	1.20203	1.23937	1.26024	1.14149	1.19262	1.30076	1.37947	1.29372	1.19918	1.45452	1.81543	1.44027	1.05073	1.73947	1.28435	1.3793	1.14735	1.54378	1.5552	1.2111
398.58	1.55162	1.30497	1.78338	1.45683	3.03297	1.1018	1.94974	1.62341	1.29444	1.42378	1.21074	2.16588	1.68158	1.47281	0.98723	1.23348	1.39211	1.82947	2.37676	1.12859	1.46286	1.58128	2.10629	1.36551	1.39322	1.32415	1.64407	2.76302	1.18591	1.19948	1.22751	1.25524	1.15243	1.16825	1.28583	1.38196	1.30942	1.21427	1.43195	1.76715	1.45035	1.0508	1.71782	1.29721	1.37035	1.13307	1.54883	1.55326	1.19676
399.61
400.58	1.49146	1.30334	1.78032	1.44573	2.92957	1.09303	1.90929	1.59079	1.28509	1.42771	1.19415	2.14729	1.67547	1.48025	0.96682	1.23693	1.36643	1.81722	2.37117	1.10955	1.44239	1.5699	1.97138	1.3558	1.39007	1.29166	1.62129	2.7093	1.19462	1.19755	1.23589	1.2393	1.15462	1.19286	1.32039	1.37015	1.30491	1.20789	1.4269	1.78405	1.45974	1.06096	1.73531	1.29031	1.37729	1.13925	1.55872	1.51888	1.2104
402.58	1.52204	1.3057	1.77996	1.45608	3.03254	1.06821	1.86985	1.5965	1.28708	1.43102	1.21227	2.13478	1.6666	1.46295	0.97982	1.2338	1.35161	1.8237	2.29046	1.10197	1.4534	1.56863	2.039	1.35201	1.37629	1.30581	1.63396	2.70652	1.19681	1.20288	1.23662	1.25466	1.14252	1.18785	1.28925	1.36161	1.29445	1.19937	1.41535	1.78067	1.43848	1.06294	1.76656	1.28664	1.36794	1.144	1.55443	1.5492	1.19407
404.58	1.50275	1.30291	1.8219	1.46012	3.00383	1.08121	1.90142	1.59815	1.27318	1.42461	1.20782	2.16875	1.684	1.51251	0.9763	1.22184	1.36533	1.84907	2.3373	1.14778	1.43915	1.54903	2.03859	1.35876	1.38609	1.32857	1.66705	2.73692	1.18935	1.20342	1.22698	1.24787	1.1597	1.19426	1.29213	1.37756	1.31666	1.19452	1.42736	1.83271	1.46422	1.06762	1.72586	1.29437	1.39059	1.12995	1.57713	1.54334	1.19019
406.58	1.49675	1.30062	1.821	1.44106	2.93849	1.08448	1.90688	1.5957	1.27583	1.43335	1.20521	2.21119	1.67723	1.45774	0.96593	1.23264	1.37591	1.79747	2.35199	1.0971	1.43215	1.55188	1.97023	1.35162	1.38367	1.30176	1.59459	2.74236	1.18423	1.20761	1.2488	1.25819	1.16001	1.19303	1.30827	1.37807	1.29661	1.19892	1.41141	1.84854	1.46105	1.07087	1.73947	1.2909	1.37371	1.13408	1.56928	1.56999	1.20037
408.58	1.49852	1.29681	1.79937	1.45174	2.9463	1.0747	1.88956	1.59094	1.28309	1.41349	1.21505	2.15756	1.67608	1.47033	0.96155	1.21494	1.35187	1.794	2.31738	1.08013	1.42756	1.53146	2.00236	1.35705	1.38342	1.28912	1.56596	2.68629	1.19776	1.23776	1.24924	1.292	1.19607	1.24713	1.3311	1.39031	1.37807	1.25575	1.50511	1.82609	1.51994	1.12375	1.83678	1.33709	1.39206	1.15258	1.5973	1.57273	1.24896
410.58	1.51608	1.29919	1.7635	1.43984	2.94801	1.06352	1.88439	1.59297	1.25159	1.41231	1.20883	2.02802	1.66555	1.4539	0.96997	1.21529	1.35128	1.77812	2.31281	1.10339	1.42929	1.50857	1.98008	1.36094	1.39219	1.29675	1.58714	2.78406	1.22885	1.29917	1.29819	1.35784	1.27584	1.36492	1.37007	1.47186	1.46975	1.32068	1.65018	1.88265	1.58429	1.22983	1.97652	1.42661	1.42133	1.20443	1.64408	1.60462	1.33352
412.58	1.50594	1.31038	1.79304	1.43351	2.95545	1.08667	1.87749	1.60095	1.25472	1.41212	1.21317	2.10522	1.66493	1.45111	0.98137	1.22114	1.38669	1.78395	2.29455	1.10646	1.42089	1.54481	2.05	1.35553	1.39113	1.30583	1.63978	2.74705	1.31445	1.40314	1.34015	1.4392	1.33146	1.4775	1.43738	1.54991	1.56312	1.39048	1.69799	1.92052	1.61739	1.36057	2.08398	1.48148	1.43574	1.24515	1.67251	1.66528	1.45017
414.58	1.48004	1.3072	1.75617	1.47185	2.92576	1.08458	1.88137	1.5951	1.2488	1.40485	1.21749	2.12872	1.65495	1.46625	0.96477	1.21311	1.32752	1.79641	2.15924	1.12598	1.43099	1.53313	1.9285	1.34584	1.38095	1.30488	1.61133	2.76098	1.34953	1.41791	1.37483	1.45793	1.41311	1.56226	1.43322	1.58658	1.63701	1.46203	1.76589	1.91638	1.64188	1.42826	2.18192	1.48435	1.45147	1.27054	1.7105	1.69029	1.5058
416.58	1.49047	1.29447	1.83259	1.46125	2.88096	1.07921	1.90082	1.58866	1.25178	1.41521	1.21811	2.12449	1.64901	1.44258	0.96406	1.21885	1.35224	1.79258	2.31839	1.11706	1.40778	1.55377	1.98634	1.34383	1.37476	1.29301	1.58571	2.7284	1.40345	1.44069	1.38451	1.48681	1.48338	1.67016	1.47875	1.61032	1.70006	1.5052	1.81577	1.92209	1.6574	1.49787	2.24947	1.49859	1.46186	1.28046	1.77588	1.66947	1.60589
418.58	1.50311	1.32071	1.82363	1.48177	2.95825	1.08672	1.86408	1.60987	1.26462	1.41645	1.22783	2.16135	1.70585	1.48185	0.97459	1.21939	1.37198	1.83604	2.36315	1.11366	1.41439	1.56276	2.03958	1.35189	1.39462	1.31527	1.60233	2.86504	1.43525	1.50407	1.43315	1.53302	1.54607	1.82581	1.48948	1.65028	1.76999	1.55549	1.95142	1.98587	1.67963	1.58896	2.54529	1.5202	1.4728	1.31624	1.7955	1.71835	1.67684
420.58	1.5054	1.29495	1.79454	1.46971	2.8896	1.08026	1.91478	1.60108	1.27235	1.41128	1.22027	2.14302	1.67611	1.45905	0.96679	1.21757	1.37947	1.8103	2.33745	1.10608	1.41109	1.54825	1.94433	1.35154	1.40052	1.29131	1.6088	2.893	1.44291	1.5225	1.4365	1.54155	1.59187	2.05895	1.48757	1.67536	1.85651	1.59727	2.00198	1.98349	1.6602	1.68273	2.93397	1.52255	1.4925	1.32279	1.80793	1.74268	1.7261
422.58	1.50132	1.2943	1.80492	1.44297	2.85057	1.08279	1.89062	1.58143	1.25149	1.40789	1.21247	2.06766	1.65654	1.44768	0.96486	1.20548	1.36535	1.78127	2.31022	1.0804	1.40678	1.52721	1.96352	1.34312	1.37639	1.26654	1.60273	2.8412	1.4415	1.52076	1.46705	1.56832	1.66473	2.32095	1.50067	1.69736	1.97758	1.65337	2.12128	1.9453	1.7084	1.78788	3.29017	1.5487	1.49701	1.34481	1.79565	1.72883	1.79611
424.58	1.49411	1.29381	1.87448	1.48842	2.96286	1.08237	1.93409	1.58785	1.25031	1.42011	1.24114	2.1498	1.73336	1.47688	0.96503	1.2355	1.39277	1.8001	2.41393	1.11025	1.39702	1.51396	2.02746	1.33882	1.40223	1.31594	1.56124	2.92323	1.47631	1.5783	1.49815	1.61681	1.77445	2.62035	1.54005	1.75818	2.19841	1.68106	2.38002	1.99339	1.69996	1.96465	3.70351	1.58915	1.5311	1.35167	1.86884	1.7189	1.87322
426.58	1.4635	1.30041	1.75547	1.45032	2.82808	1.08296	1.88655	1.57598	1.2423	1.41696	1.21457	2.10182	1.66195	1.43741	0.96398	1.18851	1.39184	1.77763	2.27732	1.07259	1.38256	1.50354	1.9542	1.33359	1.36759	1.25775	1.52008	2.82852	1.49865	1.59439	1.50887	1.64845	1.85759	2.84543	1.52421	1.77179	2.39295	1.76429	2.51069	1.95115	1.72301	2.15101	3.81376	1.55817	1.50682	1.34936	1.80375	1.69852	1.92247
428.58	1.48924	1.28216	1.78419	1.44406	2.81309	1.07729	1.88037	1.55956	1.24043	1.41209	1.20131	2.1306	1.63352	1.426	0.95946	1.19661	1.37009	1.75468	2.18296	1.11646	1.39061	1.43721	1.93492	1.3356	1.36284	1.26592	1.58592	2.80595	1.56129	1.61637	1.52502	1.69204	1.98558	2.96125	1.54597	1.82834	2.62008	1.79573	2.63772	2.00732	1.75802	2.41342	3.94158	1.61671	1.50513	1.37011	1.89612	1.78139	2.02285
430.58	1.49483	1.28	1.8357	1.45985	2.79604	1.08476	1.86285	1.57856	1.22619	1.41243	1.19862	2.13212	1.65591	1.40891	0.95463	1.18793	1.3768	1.76222	2.20975	1.11273	1.37567	1.49971	1.92582	1.32759	1.35872	1.26348	1.5731	2.71907	1.5736	1.66259	1.53394	1.72997	2.15963	3.03211	1.54317	1.8914	2.86723	1.87634	2.82134	1.96948	1.74515	2.64561	3.95853	1.63872	1.50182	1.39198	1.84667	1.7646	2.13511
432.58	1.48206	1.29252	1.8	1.47791	2.86306	1.09168	1.87069	1.58156	1.23869	1.41017	1.20217	2.11242	1.63988	1.41103	0.9681	1.24219	1.36439	1.77031	2.20669	1.11343	1.36749	1.51515	1.95367	1.32573	1.36039	1.2871	1.57022	2.77845	1.62818	1.72325	1.571	1.76413	2.39259	3.15052	1.55194	1.9634	3.19755	1.92945	2.86891	2.00542	1.75813	2.82298	3.96078	1.65519	1.52022	1.4178	1.90988	1.78825	2.23027
434.58	1.49082	1.30927	1.81917	1.46463	2.83369	1.08717	1.87696	1.58629	1.23929	1.42293	1.20966	2.12999	1.63884	1.42771	0.96157	1.19858	1.37782	1.7547	2.22017	1.12561	1.36457	1.49329	1.90732	1.33458	1.36779	1.27312	1.5931	2.78981	1.6607	1.74846	1.5493	1.8009	2.58521	3.13691	1.58647	2.0266	3.29812	1.98412	2.99632	2.0229	1.76002	2.91889	4.00078	1.70761	1.52451	1.4199	1.85462	1.75603	2.36346
436.58	1.50027	1.30191	1.87172	1.48685	2.90287	1.08795	1.80193	1.59529	1.2493	1.31766	1.21115	2.16865	1.65338	1.44763	0.95597	1.20677	1.37563	1.75853	2.24577	1.10123	1.38185	1.51759	2.15423	1.34788	1.37085	1.28523	1.60441	2.76213	1.724	1.80212	1.59512	1.8674	2.80313	3.23325	1.60089	2.08897	3.33496	2.10064	3.11669	2.01863	1.79587	3.05818	4.29457	1.73667	1.53563	1.43958	1.93164	1.82402	2.48127
438.58	1.56941	1.30328	1.7845	1.50436	2.67914	1.10849	1.91665	1.62738	1.28781	1.45978	1.27166	2.1119	1.71858	1.50504	0.99153	1.24706	1.39904	1.83938	2.39153	1.10156	1.39174	1.53542	1.89678	1.35333	1.40378	1.31212	1.56777	2.95203	1.71417	1.86027	1.57212	1.93167	3.00075	3.28599	1.60564	2.15397	3.3701	2.13793	3.06028	2.03431	1.82444	3.11053	4.60832	1.75703	1.54187	1.45356	1.90782	1.79979	2.51588
440.58	1.7558	1.34296	1.88429	1.54782	2.72685	1.16106	2.0472	1.67479	1.35887	1.52613	1.37812	2.15245	1.79398	1.55803	1.12107	1.28085	1.46287	1.97785	2.42651	1.11484	1.40925	1.60553	1.99292	1.37136	1.41855	1.41956	1.65058	3.03778	1.8063	1.89624	1.61429	1.97957	3.10197	3.4179	1.62248	2.24923	3.39963	2.23019	3.0737	2.06071	1.79078	3.19806	4.76083	1.77764	1.56998	1.45112	1.928	1.82554	2.57563
442.58	2.46707	1.40544	1.84716	1.63339	2.88007	1.22802	2.16257	1.72002	1.64561	1.68104	1.46757	2.19044	1.97669	1.55564	1.5163	1.36746	1.53727	2.05267	2.28985	1.19532	1.43972	1.7236	2.16128	1.44089	1.46493	2.20671	1.69927	2.97657	1.83756	1.95847	1.64218	2.04868	3.13881	3.57508	1.63084	2.29798	3.39333	2.36511	3.0504	2.05356	1.83659	3.21218	4.91244	1.8232	1.6074	1.48037	2.02512	1.8754	2.6495
444.58	2.3414	1.50323	1.95254	1.74099	2.96445	1.36085	2.22244	1.77851	2.40313	2.71581	1.53087	2.2176	2.11088	1.57501	1.90137	1.5123	1.62024	2.0668	2.29411	1.35559	1.44924	1.77428	2.4114	1.47967	1.52425	2.84258	1.88027	3.08326	1.86456	2.02856	1.62127	2.07937	3.1767	3.58828	1.65652	2.34954	3.49093	2.44774	3.10361	2.05519	1.85178	3.25401	5.06235	1.86512	1.5651	1.46576	2.02046	1.86227	2.70457
446.58	2.33067	1.67162	1.92792	1.79868	2.87538	1.47098	2.23836	1.81498	2.45622	3.14028	1.55363	2.23451	2.18008	1.59395	2.20183	1.72993	1.67931	2.03858	2.28771	1.4204	1.46309	1.78151	2.80394	1.513	1.55178	2.79896	1.96181	2.97777	1.89061	2.09359	1.68876	2.16963	3.10521	3.65242	1.67467	2.41625	3.58689	2.54616	3.23587	2.09683	1.91197	3.30816	5.13132	1.88207	1.59284	1.50086	2.03636	1.8725	2.80092
448.58	2.46739	1.86307	2.02243	1.85793	2.9894	1.5616	2.32495	1.80025	2.46172	3.06746	1.60026	2.27132	2.2143	1.60455	2.46308	1.89014	1.62345	2.06055	2.35528	1.44876	1.46569	1.7871	3.0159	1.53099	1.56766	2.66099	1.96677	2.97391	1.93824	2.13708	1.70406	2.20656	3.11196	3.764	1.68606	2.4246	3.65859	2.64668	3.25928	2.1065	1.92664	3.34438	5.43508	1.90599	1.59997	1.5272	2.10656	1.86973	2.90373
450.58	2.43887	2.0008	1.99114	1.89841	2.9157	1.65025	2.3839	1.8209	2.22744	2.96076	1.61614	2.22838	2.30176	1.59524	2.70447	1.85083	1.63362	2.0827	2.32729	1.39709	1.45961	1.82681	3.07328	1.53154	1.56445	2.62374	1.9374	2.96874	1.95102	2.24337	1.69858	2.30699	3.20845	3.84685	1.68346	2.49702	3.73899	2.79442	3.35231	2.09583	1.97163	3.39993	5.65795	1.9326	1.58753	1.52299	2.13945	1.8782	2.97296
452.58	2.45832	2.22411	1.99979	1.95637	2.95547	1.73452	2.51037	1.82564	2.0889	2.797	1.65892	2.27621	2.33407	1.58878	2.85446	1.83532	1.62822	2.0952	2.33493	1.40137	1.44846	1.83019	3.02233	1.56424	1.60383	2.58438	1.99163	2.99193	2.04205	2.26805	1.72051	2.38799	3.25914	3.93281	1.69251	2.61682	3.71143	2.78056	3.3152	2.12776	1.91942	3.48166	5.90647	1.97442	1.59257	1.54834	2.15938	1.90439	3.0803
454.58	2.35193	2.78487	2.02515	2.00678	2.96193	1.79537	2.49806	1.83397	1.91635	2.68948	1.70927	2.28407	2.42361	1.61934	3.18689	1.8102	1.66835	2.09278	2.27506	1.44617	1.45548	1.84344	3.09138	1.56227	1.60272	2.56062	2.12436	3.03545	2.07139	2.2834	1.74328	2.52141	3.51639	4.04145	1.72211	2.65833	3.87712	2.87167	3.40436	2.1108	1.94506	3.46281	5.93587	2.00163	1.61024	1.56895	2.17688	1.92853	3.09952
456.58	2.27071	3.52645	2.06418	2.07767	3.0158	1.80027	2.52784	1.83836	1.85785	2.54315	1.75632	2.3085	2.49809	1.5887	3.46431	1.81696	1.70958	2.15118	2.37346	1.49958	1.45961	1.88252	3.00632	1.58162	1.63315	2.58944	2.28057	3.0367	2.18908	2.37945	1.76241	2.59577	3.50094	4.16465	1.73244	2.77	3.98673	2.95167	3.44522	2.16628	1.9545	3.54313	6.24884	1.98477	1.59702	1.58985	2.2356	1.96342	3.17346
458.58	2.2017	4.03343	2.17764	2.11672	3.12239	1.80537	2.63361	1.84754	1.81584	2.45227	1.82896	2.3198	2.60816	1.59883	3.6853	1.82318	1.77899	2.16618	2.39219	1.49665	1.4504	1.90562	3.224	1.59249	1.67674	2.7639	2.42575	3.04272	2.28842	2.43076	1.76507	2.65196	3.50315	4.23941	1.72808	2.79845	4.07547	3.04881	3.39704	2.16885	1.99203	3.62615	6.05279	2.02071	1.59384	1.59328	2.25883	2.00885	3.20801
460.58	2.24248	3.98996	2.1627	2.20048	3.15475	1.79099	2.76745	1.89319	1.74192	2.32626	1.91544	2.31729	2.75945	1.58668	3.97279	1.76787	1.76749	2.20171	2.46728	1.53863	1.44398	1.94417	3.56505	1.60356	1.67237	2.94309	2.62324	3.04456	2.4279	2.4693	1.77821	2.76567	3.57899	4.32182	1.78156	2.86084	4.2175	3.20457	3.40596	2.15306	2.05149	3.80056	6.15308	2.0895	1.62481	1.63075	2.2834	2.08218	3.31267
462.58	2.27468	3.82452	2.14301	2.21637	3.14332	1.80018	2.76931	1.93563	1.73228	2.38151	1.98645	2.28579	2.8468	1.5915	4.25623	1.69324	1.80682	2.18361	2.53503	1.50004	1.45463	2.01526	4.13565	1.59891	1.6923	3.12545	2.58459	3.08558	2.44599	2.60275	1.80519	2.84972	3.7082	4.40717	1.77393	2.88481	4.35266	3.30227	3.51457	2.18784	2.03842	3.94491	6.09153	2.12968	1.62742	1.64324	2.28064	2.1377	3.4348
464.58	2.32152	3.32683	2.16249	2.24216	3.12758	1.8232	2.84128	1.90082	1.68688	2.38054	2.11356	2.31526	2.88588	1.58874	4.47447	1.65347	1.83626	2.20974	2.47543	1.49232	1.47994	2.01469	5.02303	1.60806	1.71486	3.32042	2.55554	3.20695	2.49361	2.70857	1.84297	2.93401	3.75629	4.51202	1.80607	2.94274	4.41385	3.36508	3.53952	2.17363	2.06222	4.03488	6.05222	2.57768	1.64822	1.69892	2.39502	2.19231	3.45292
466.58	2.3859	2.92326	2.1348	2.36982	3.10777	1.86304	2.94666	1.94887	1.70743	2.40938	2.2627	2.32487	3.03407	1.60666	4.90142	1.64121	1.88897	2.18769	2.63728	1.46638	1.46615	2.05577	6.14495	1.62478	1.72345	3.34259	2.56012	3.6136	2.55493	2.71959	1.8455	2.9588	3.77901	4.58784	1.80947	2.96441	4.55177	3.43675	3.52622	2.22477	2.07429	4.07198	6.13207	3.15902	1.63131	1.69651	2.4723	2.20858	3.54204
468.58	2.36819	2.59282	2.11097	2.38228	3.12347	1.88958	3.05013	1.9995	1.74699	2.45007	2.41873	2.33039	3.24479	1.57906	5.02658	1.66348	1.90545	2.23869	2.65342	1.4285	1.51846	2.04959	6.44452	1.64933	1.74253	3.42591	2.62072	3.60258	2.57794	2.78699	1.86525	3.03482	3.82099	4.54805	1.84589	2.9587	4.47134	3.50547	3.60738	2.22672	2.13091	4.19337	6.18618	3.34759	1.64425	1.73462	2.49915	2.22377	3.56832
470.58	2.30281	2.44488	2.11123	2.46806	3.17308	1.89527	3.1347	2.07632	1.78409	2.49954	2.50306	2.33154	3.38534	1.59512	5.3767	1.64469	1.96109	2.28967	2.72526	1.45187	1.52357	2.09709	6.81046	1.63949	1.77442	3.65153	2.8276	3.67412	2.62356	2.87125	1.85022	3.0879	3.88507	4.66268	1.86373	3.05181	4.55433	3.53472	3.64048	2.224	2.35383	4.28233	6.26049	3.21205	1.63782	1.74331	2.51746	2.29161	3.67793
472.58	2.45305	2.236	2.09969	2.51875	3.26681	1.96812	3.20412	2.10897	1.81956	2.57493	2.53175	2.31959	3.48505	1.61599	5.69311	1.63456	2.0145	2.32534	2.86045	1.42023	1.56868	2.05451	6.74045	1.66535	1.79627	3.89498	2.92255	3.63334	2.66828	2.86935	1.87381	3.11331	3.91525	4.59199	1.84211	3.06458	4.56688	3.59928	3.63906	2.25316	2.62151	4.35283	6.19417	2.92105	1.62326	1.76255	2.61853	2.31487	3.74691
474.58	2.59795	2.13208	2.16067	2.62883	3.28691	1.9671	3.28345	2.14046	1.8355	2.50954	2.56753	2.32437	3.6034	1.62272	5.75242	1.64362	2.03041	2.34025	2.93531	1.44955	1.58655	2.12859	7.03289	1.6873	1.82973	4.43285	2.74883	3.6371	2.70722	2.962	1.91758	3.1599	3.91664	4.70151	1.90412	3.15725	4.64838	3.60675	3.71231	2.29238	2.62975	4.47358	6.37702	2.78604	1.65914	1.78623	2.64334	2.29549	3.75619
476.58	2.78195	2.02563	2.17012	2.66383	3.23129	2.12278	3.33914	2.19034	1.87671	2.51493	2.53486	2.29657	3.68832	1.62288	5.69828	1.7429	2.10194	2.31983	3.14602	1.42945	1.61643	2.1556	7.08255	1.71148	1.85024	4.79841	2.58794	3.59431	2.77671	2.93994	1.91711	3.18474	3.95067	4.70377	1.92786	3.19466	4.70483	3.71802	3.7471	2.29161	2.60037	4.46651	6.23819	2.61568	1.68676	1.85975	2.75762	2.28809	3.82387
478.58	3.03689	2.00597	2.09964	2.81322	3.34099	2.1686	3.43223	2.19534	1.87669	2.49102	2.53543	2.29727	3.82331	1.62264	5.80933	1.70311	2.13421	2.35098	3.26424	1.44987	1.63353	2.17039	7.08956	1.7418	1.87806	5.1249	2.61184	3.54669	2.83261	3.03918	1.96704	3.27764	4.05505	4.81385	1.97557	3.24042	4.89172	3.86756	3.76992	2.3524	2.59108	4.58744	6.49229	2.40192	1.6962	1.84933	2.98256	2.37325	3.94779
480.58	3.24852	1.99956	2.11122	2.94135	3.37022	2.23417	3.52564	2.19503	1.93369	2.45904	2.58871	2.31437	4.05046	1.60081	5.81853	1.68583	2.26268	2.35633	3.26661	1.46666	1.66265	2.24172	7.37567	1.76897	1.89845	5.45662	2.76865	3.51319	2.8953	2.97695	1.91836	3.257	4.07426	4.7674	1.97256	3.27744	4.96053	3.79774	3.8355	2.3374	2.52458	4.60487	6.50658	2.42164	1.70412	1.8729	2.89238	2.33616	3.92106
482.58	3.3551	1.96189	2.1137	3.03841	3.32965	2.3286	3.56916	2.23218	1.99136	2.42798	2.58331	2.28767	4.1465	1.59323	5.73367	1.79169	2.45581	2.38497	3.12684	1.4476	1.65872	2.22295	7.18309	1.80293	1.91954	5.71904	3.32028	3.37709	2.87928	3.02985	1.93946	3.29577	4.00466	4.80406	1.99489	3.26314	4.94303	3.83053	3.82135	2.33175	2.47082	4.69857	6.62737	2.4275	1.66239	1.89291	2.93618	2.28157	4.05843
484.58	3.63664	1.98967	2.19244	3.02822	3.39069	2.43161	3.68569	2.31744	2.06974	2.53154	2.68532	2.33667	4.35868	1.59502	5.76263	1.72966	2.59091	2.44538	3.11343	1.50207	1.66064	2.26985	7.44749	1.80846	1.94147	5.98622	3.66876	3.52543	2.914	3.05042	1.98621	3.30098	4.12026	4.81475	2.01981	3.31508	4.93586	3.8994	3.81829	2.35126	2.44366	4.60722	6.64787	2.40129	1.70533	1.92023	2.95216	2.34924	4.03564
486.58	3.97471	2.06262	2.10647	3.07037	3.39319	2.61059	3.6532	2.3884	2.2246	2.50728	2.71839	2.30888	4.63497	1.63098	5.74466	1.76335	2.7678	2.45967	3.09643	1.45298	1.67545	2.29763	7.6933	1.85385	1.97132	6.27895	3.68984	3.47446	3.08204	3.07197	2.00128	3.37919	4.18487	4.79673	2.01749	3.38759	5.03822	3.95329	3.82109	2.39346	2.47913	4.67166	6.56774	2.44025	1.72479	1.9738	3.04967	2.49128	4.09223
488.58	4.31729	2.0955	2.1123	3.07704	3.47906	2.66253	3.76161	2.462	2.26644	2.52388	2.81256	2.32373	4.83896	1.60995	5.81337	1.84642	2.90008	2.49156	3.15057	1.49182	1.6357	2.31329	7.62323	1.88018	1.97683	6.50554	3.55114	3.51221	2.94098	3.09387	2.04493	3.41013	4.17803	4.79388	2.04831	3.48753	5.07312	3.99791	3.81656	2.4249	2.43403	4.71985	6.66378	2.48743	1.71974	1.96911	3.02118	2.64662	4.1311
490.58	4.84837	2.18582	2.13493	3.06508	3.45111	2.77444	3.81656	2.47484	2.22849	2.52009	2.88236	2.33606	5.06354	1.78639	5.88664	2.02615	2.96331	2.52166	3.30662	1.53931	1.60795	2.40019	7.89427	1.86779	2.03516	6.7599	3.65799	3.50156	3.0068	3.15054	2.02037	3.40922	4.27546	4.88452	2.07061	3.47644	5.11263	4.10281	3.91241	2.41713	2.47054	4.76738	6.85197	2.39522	1.71593	2.02076	3.04076	2.7666	4.14901
492.58	4.85469	2.33123	2.13629	3.0721	3.37815	2.90873	3.79269	2.48479	2.18345	2.54391	2.93063	2.32274	5.32766	2.21621	5.8835	2.08629	2.98638	2.54924	3.38362	1.48986	1.64791	2.43301	7.61861	1.89441	2.06307	6.85792	3.48179	3.47907	3.03433	3.17554	2.06626	3.47664	4.29324	4.92241	2.04956	3.50106	5.06967	4.0868	3.84762	2.49768	2.52411	4.83999	6.70448	2.41605	1.71545	2.06462	3.08025	2.93541	4.21081
494.58	5.05561	2.46235	2.20964	2.96563	3.41677	3.13331	3.82478	2.47751	2.1489	2.61848	2.96224	2.37593	5.55729	2.31992	5.92096	2.17535	2.98041	2.61533	3.44947	1.47782	1.61731	2.4986	7.84356	1.92312	2.09324	7.05759	3.52438	3.60628	3.03864	3.21542	2.05534	3.58584	4.41135	4.83693	2.13791	3.57139	5.24367	4.18722	3.96672	2.4629	2.59483	4.82779	7.0179	2.44555	1.74672	2.12328	3.03943	2.94153	4.18149
496.58	5.28928	2.5124	2.22425	2.96467	3.52819	3.31118	3.83957	2.41326	2.18128	2.7194	3.00808	2.3763	5.71853	2.2142	5.89226	2.28835	3.01723	2.66664	3.5814	1.52269	1.64806	2.53133	7.91454	1.94843	2.1098	7.0935	3.622	3.6468	3.04851	3.20297	2.10156	3.51099	4.46695	4.85958	2.13476	3.52743	5.08987	4.14319	3.91735	2.42314	2.57513	4.7793	6.91691	2.39502	1.69798	2.15254	3.11139	2.79801	4.21968
498.58	5.22672	2.40011	2.18503	2.92127	3.44668	3.38314	3.79699	2.39314	2.13461	2.67858	3.00759	2.32074	5.65733	2.01081	5.74549	2.42199	3.05885	2.71542	3.60013	1.54561	1.65535	2.48495	7.91887	1.9673	2.20342	6.99624	3.65766	3.54101	3.09148	3.29823	2.11562	3.55567	4.50383	4.83135	2.11142	3.55892	5.06649	4.19708	3.82476	2.46369	2.5929	4.79535	6.9896	2.43741	1.73616	2.14671	3.13036	2.78328	4.24078
500.58	5.28835	2.33465	2.16222	2.90112	3.45862	3.58394	3.77892	2.41305	2.1923	2.74734	3.05451	2.35146	5.63747	1.89462	5.64525	2.55663	3.10703	2.74817	3.72627	1.52037	1.73098	2.51431	7.55602	2.00607	2.21249	7.01979	3.80795	3.63017	3.15924	3.28274	2.13249	3.69048	4.54454	4.82944	2.14414	3.60384	5.14087	4.22816	3.98529	2.54989	2.6656	4.74631	7.13278	2.48465	1.74964	2.18097	3.16183	2.89838	4.25329
502.58	5.52706	2.25489	2.16072	2.89773	3.49115	3.63013	3.813	2.44963	2.22999	2.92768	2.99204	2.39401	5.73184	1.79045	5.72894	2.71505	3.20104	2.7966	3.76494	1.53471	1.77218	2.55183	7.39864	2.05359	2.2746	6.85549	3.95788	3.72062	3.26064	3.39731	2.11653	3.60405	4.59377	4.81208	2.16906	3.61204	5.07645	4.21827	3.95342	2.59976	2.69025	4.68918	6.93291	2.62307	1.74197	2.2119	3.18632	2.97691	4.30747
504.58	5.66993	2.24351	2.18587	2.89496	3.51252	3.69992	3.95191	2.43974	2.26365	3.02938	3.08863	2.4284	5.73514	1.82651	5.78658	2.88147	3.36774	2.82582	3.83342	1.56377	1.79406	2.49737	7.33422	2.10556	2.28937	6.71937	4.14881	3.6791	3.43765	3.42541	2.08583	3.73568	4.58713	4.85993	2.19073	3.66274	5.14118	4.24116	3.93228	2.59517	2.68662	4.60138	6.89455	2.7749	1.735	2.24216	3.23234	2.80302	4.34451
506.58	5.8767	2.21058	2.24488	2.98199	3.49354	3.83641	3.80343	2.34887	2.36041	3.10724	3.07995	2.4019	5.59069	1.81231	5.7391	2.98458	3.52633	2.78961	4.083	1.56369	1.87689	2.53579	7.45489	2.15542	2.30939	6.64536	4.26028	3.81324	3.64825	3.415	2.1446	3.73876	4.70103	4.82548	2.1808	3.6959	5.14459	4.29247	3.99472	2.55951	2.7289	4.37124	6.71158	2.88284	1.74246	2.3165	3.4336	2.82119	4.32873
508.58	6.09432	2.17615	2.27494	2.9527	3.51614	4.04093	3.98898	2.30957	2.48555	3.07339	3.06285	2.47643	5.71619	1.85435	5.86159	3.10408	3.57726	2.84102	4.2942	1.57881	2.00485	2.58067	7.34548	2.22025	2.35493	6.57701	4.39599	3.86702	3.60992	3.40174	2.17541	3.75628	4.6635	4.85435	2.25467	3.75153	5.20309	4.2572	4.0749	2.59999	2.84013	4.38678	6.80008	2.9193	1.72216	2.33294	3.57459	2.82037	4.3575
510.58	6.14716	2.12481	2.23009	2.93977	3.58219	4.12248	4.08038	2.25745	2.45438	3.02745	3.10834	2.48408	5.84423	1.90102	5.87955	3.17426	3.61327	2.85452	4.47791	1.56252	2.0947	2.60514	7.29904	2.24569	2.33716	6.45359	4.46445	3.81413	3.64966	3.48703	2.18115	3.77311	4.59557	4.79692	2.26736	3.76764	5.16561	4.31775	3.96768	2.62291	2.83103	4.18296	6.59347	2.91244	1.73549	2.37796	3.60907	2.87842	4.26363
512.58	6.30458	2.10296	2.18221	2.97668	3.63424	4.2514	3.99969	2.20426	2.44198	2.91626	3.13474	2.4698	5.76105	1.84031	5.68192	3.19013	3.6175	2.78985	4.57558	1.56967	2.12504	2.63781	7.23361	2.2901	2.3483	6.52905	4.56489	3.97941	3.67683	3.41638	2.21028	3.80598	4.69782	4.86128	2.29129	3.80638	5.20027	4.39125	4.00004	2.59165	2.85968	4.18576	6.66261	2.94311	1.74518	2.39502	3.80227	2.79294	4.32526
514.58	6.3632	2.04939	2.21618	2.96411	3.55009	4.3906	4.08145	2.15317	2.39078	2.84432	3.13633	2.46375	5.60785	1.80767	5.60957	3.21942	3.56919	2.81892	4.6724	1.58704	2.09819	2.63281	7.19639	2.33804	2.37673	6.4884	4.44839	3.87267	3.77587	3.47806	2.22785	3.81999	4.75067	4.88561	2.33474	3.75813	5.12812	4.47954	4.04689	2.71117	2.96031	4.10749	6.52309	2.94374	1.75362	2.42831	3.85636	2.87133	4.32047
516.58	6.73724	2.04788	2.21796	2.99991	3.66542	4.49965	4.08128	2.1441	2.39028	2.77825	3.1148	2.45808	5.65223	1.81546	5.57603	3.30073	3.65143	2.85171	4.98999	1.56425	2.12197	2.75726	7.36975	2.34117	2.39602	6.508	4.62346	3.96709	3.88378	3.46782	2.20772	3.8502	4.81175	4.85505	2.31667	3.86752	5.24166	4.463	4.03635	2.70302	2.94307	4.09579	6.65569	2.96188	1.74536	2.48157	3.94559	2.96472	4.36897
518.58	6.64931	1.98978	2.20469	3.02057	3.60009	4.55832	4.23482	2.14105	2.38237	2.75108	3.12252	2.48474	5.67724	1.80253	5.5524	3.29311	3.63086	2.85845	5.23345	1.56899	2.13145	2.79286	7.22027	2.38572	2.39515	6.40958	4.58047	3.93482	4.03304	3.55199	2.2187	3.78846	4.73022	4.77652	2.30778	3.78345	5.25026	4.40275	4.01264	2.68068	3.01566	3.92266	6.44413	2.93341	1.74009	2.50707	4.04369	3.00481	4.30659
520.58	6.76095	1.99712	2.21215	3.00599	3.6876	4.66211	4.26783	2.13603	2.44333	2.77609	3.12656	2.5546	5.81548	1.86159	5.66657	3.31071	3.53671	2.95409	5.32775	1.66152	2.23436	2.80213	7.40954	2.38269	2.41737	6.40801	4.61872	4.04634	4.10928	3.51475	2.24211	3.8845	4.75851	4.74721	2.43598	3.74957	5.2561	4.40552	4.00044	2.72643	3.0238	3.89156	6.72759	2.92628	1.77853	2.53644	4.12949	3.13937	4.33593
522.58	6.90773	1.978	2.18064	2.95002	3.69739	4.80471	4.28104	2.19854	2.47116	2.81337	3.18118	2.48899	5.78569	1.83172	5.75049	3.38146	3.47002	3.01756	5.41535	1.65711	2.22096	2.84094	7.51962	2.3884	2.42532	6.30215	4.65221	3.94738	4.22914	3.58139	2.26657	3.8668	4.70572	4.81488	2.45384	3.8561	5.25771	4.4506	3.99257	2.7955	3.12401	3.85339	6.91259	2.99351	1.78637	2.60473	4.18456	3.16887	4.39101
524.58	6.9738	1.98869	2.24874	3.0023	3.71325	4.8582	4.44367	2.22205	2.48547	2.85464	3.18483	2.51707	5.87063	1.89243	5.86245	3.58262	3.48207	3.02303	5.31722	1.71884	2.26529	2.85774	7.7687	2.40618	2.45628	6.4304	4.72363	3.99144	4.34661	3.5996	2.26038	3.95838	4.78672	4.67235	2.44075	3.83014	5.07394	4.4297	4.02457	2.77224	3.12893	3.70805	6.84521	2.96597	1.75612	2.62471	4.3142	3.24933	4.27608
526.58	7.03098	1.95417	2.24898	2.99611	3.77371	4.90308	4.46269	2.21966	2.48648	2.86005	3.23181	2.51524	5.7016	1.89405	5.79233	3.58098	3.49615	3.02521	5.48248	1.70435	2.22226	2.95729	7.6393	2.39923	2.42967	6.41693	4.59797	4.03921	4.41203	3.65255	2.27786	3.89087	4.81265	4.75553	2.45635	3.90095	5.09076	4.50877	3.95886	2.77757	3.18262	3.69803	7.02163	3.04969	1.7464	2.63731	4.33556	3.32305	4.22156
528.58	7.20341	1.95403	2.26603	3.02723	3.67514	4.96318	4.39768	2.22055	2.60997	2.80155	3.20449	2.52659	5.76847	1.92245	5.79894	3.58175	3.52701	3.06512	5.42563	1.72359	2.23145	2.89735	7.33151	2.42714	2.41757	6.51284	4.70826	4.16506	4.50217	3.64179	2.28494	3.94241	4.94185	4.64532	2.51095	3.92635	5.16123	4.55217	4.0728	2.82461	3.29175	3.63194	7.01023	3.19472	1.76413	2.71578	4.48878	3.38676	4.28435
530.58	7.25182	1.98129	2.28622	3.08628	3.64643	4.91973	4.48039	2.22769	2.59236	2.8263	3.20218	2.47813	5.75888	1.88096	5.67109	3.52181	3.57087	3.05369	5.51304	1.7753	2.30874	2.86862	7.46912	2.49394	2.39432	6.28562	4.76372	4.04143	4.60493	3.66904	2.29537	3.92507	4.81889	4.63593	2.48464	3.94593	5.09239	4.51965	4.01854	2.8086	3.39083	3.55763	7.16726	3.39279	1.79674	2.71712	4.57958	3.46884	4.26868
532.58	7.4148	2.05142	2.40029	3.20085	3.8351	5.09127	4.48881	2.27511	2.67137	2.84019	3.22334	2.48754	5.81929	1.87634	5.80778	3.48934	3.60108	3.12302	5.71179	1.84307	2.34032	2.97844	7.44366	2.49043	2.38279	6.37598	4.73696	4.18261	4.78523	3.64359	2.30878	3.93409	4.81231	4.60667	2.53229	3.89375	5.11698	4.49054	4.03575	2.82206	3.52199	3.48389	7.09976	3.54141	1.7271	2.65194	4.64608	3.5073	4.25283
534.58	7.40364	2.00525	2.32894	3.15687	3.79046	4.97849	4.39848	2.31237	2.56966	2.81208	3.2134	2.48454	5.77139	1.87724	5.54438	3.40435	3.55072	3.10926	5.67804	1.86811	2.34325	2.94828	6.95721	2.46874	2.35991	6.35172	4.62373	3.98882	4.84837	3.6943	2.30325	3.90315	4.79131	4.57986	2.5494	3.98484	5.01989	4.48446	4.10638	2.82108	3.74265	3.40396	7.20298	3.64685	1.77837	2.72547	4.78456	3.4261	4.19155
536.58	7.31292	2.08163	2.305	3.17655	3.86759	5.05226	4.46635	2.37769	2.57213	2.84714	3.22287	2.50761	5.88181	1.89312	5.47749	3.26919	3.55318	3.15083	5.84428	1.94271	2.31789	2.97049	7.05243	2.54738	2.40485	6.33489	4.68546	4.09	4.95014	3.72213	2.37069	3.9302	4.86742	4.51116	2.5957	4.02855	5.05078	4.56128	4.08587	2.89109	3.9825	3.43528	7.37689	3.6891	1.78089	2.78764	5.24142	3.48255	4.2125
538.58	7.26264	2.07733	2.37714	3.26093	3.87577	5.25954	4.47173	2.39538	2.68615	2.82551	3.19229	2.49263	5.85269	1.90355	5.36952	3.22775	3.45574	3.19338	5.801	1.93191	2.30788	2.87464	6.76427	2.61198	2.43735	6.30849	4.51073	4.07324	5.09589	3.79397	2.36319	3.92461	4.8479	4.55667	2.59477	4.00913	5.00714	4.59777	4.11221	2.90665	4.15589	3.31392	7.2692	3.67974	1.76978	2.74641	5.16461	3.42622	4.23417
540.58	7.14244	2.04787	2.47146	3.2653	3.82059	5.16631	4.47083	2.37453	2.72585	2.78025	3.22848	2.47221	6.09818	1.90494	5.4622	3.13908	3.48977	3.20646	5.8492	1.96634	2.34411	2.92447	6.59388	2.63339	2.50456	6.23691	4.63701	4.16664	5.04049	3.72523	2.33155	3.92556	4.76053	4.51304	2.61553	3.9611	4.91148	4.56786	4.04302	2.86321	4.49663	3.28855	7.31863	3.87268	1.77993	2.78515	5.3984	3.31626	4.07559
542.58	7.17649	2.04299	2.52934	3.21642	3.94415	5.18645	4.46116	2.37954	2.73027	2.77484	3.23675	2.49381	6.10611	1.92316	5.59903	3.13153	3.48486	3.17798	5.93405	2.0226	2.3523	2.96509	6.3841	2.66676	2.49393	6.17119	4.61838	4.2105	5.29563	3.7791	2.37376	3.94029	4.81667	4.43314	2.66322	4.04369	5.09939	4.54541	4.12491	2.87641	4.56793	3.15435	7.23131	3.88729	1.77708	2.80404	5.58865	3.43372	4.11798
544.58	7.39263	2.05714	2.50391	3.27451	3.97678	5.24576	4.36804	2.40035	2.74122	2.7736	3.26742	2.46189	6.22915	1.90797	5.59354	3.04865	3.52401	3.29511	6.34337	2.06383	2.3777	2.99433	6.64643	2.63954	2.46231	6.52941	4.62129	4.23483	5.23097	3.80949	2.39119	3.88225	4.76262	4.36708	2.68246	3.99896	5.04966	4.59906	4.10236	2.9378	4.83285	3.15002	7.12822	3.88152	1.78885	2.86653	5.62532	3.51434	4.15604
546.58	7.46877	2.08788	2.51123	3.30959	3.93779	5.34875	4.48751	2.38089	2.77257	2.80247	3.31495	2.48779	6.24756	1.93169	5.70628	3.09004	3.49315	3.23126	6.20964	2.05223	2.33519	3.00458	6.1775	2.67679	2.49805	6.4602	4.68282	4.30085	5.22382	3.71221	2.41059	3.92501	4.70147	4.37986	2.73017	3.99349	5.04575	4.58948	4.00686	2.96967	4.9686	3.15911	7.08947	4.12588	1.7834	2.83961	5.56762	3.57716	4.0919
548.58	7.39392	2.121	2.52646	3.39309	3.91374	5.39029	4.36843	2.37486	2.80742	2.90964	3.32813	2.47942	6.23962	1.93939	5.71703	3.09677	3.47304	3.28779	6.49233	2.03417	2.30176	3.05317	6.35994	2.66985	2.5252	6.64126	4.6684	4.27842	5.23868	3.75051	2.39422	3.90242	4.71561	4.47096	2.66486	3.98332	5.04726	4.53065	4.08338	2.9413	5.11129	3.07064	7.18794	4.35105	1.77662	2.90431	5.64263	3.80987	4.04018
550.58	7.51738	2.17055	2.50167	3.46048	3.87424	5.33876	4.40842	2.36865	2.85581	2.95709	3.34112	2.43958	6.30387	1.9513	5.74212	3.13062	3.46359	3.35922	6.52333	2.12454	2.33701	3.00759	6.00009	2.68006	2.52596	6.6064	4.55148	4.31717	5.27909	3.76662	2.34626	3.93051	4.84387	4.39178	2.74031	3.97001	5.03492	4.46175	4.04485	2.9184	5.53425	3.08653	6.95087	4.506	1.78318	2.91653	5.71417	4.01255	4.02062
552.58	7.467	2.22518	2.54158	3.44756	4.02068	5.41739	4.60621	2.49052	2.91903	3.03309	3.31456	2.54197	6.12877	1.92939	5.83358	3.1609	3.4358	3.38341	6.70092	2.1448	2.28393	3.0955	6.14487	2.68976	2.52325	6.75347	4.54842	4.43613	5.5143	3.67445	2.43166	3.98333	4.76625	4.38561	2.7188	3.99874	4.94017	4.47428	3.98986	2.9852	5.62048	3.044	7.02757	4.61909	1.76805	2.96682	6.00971	4.07816	3.99736
554.58	7.45812	2.26426	2.52515	3.40936	3.98791	5.38112	4.55668	2.58388	2.86484	3.07867	3.35165	2.59172	6.09249	1.83075	5.70852	3.11149	3.43779	3.32168	6.84365	2.07297	2.2547	3.00063	5.77904	2.70513	2.51869	6.56441	4.58953	4.45608	5.48711	3.697	2.39636	3.95128	4.85986	4.43349	2.72298	3.93559	5.01057	4.43887	3.95631	2.98181	5.89491	2.98991	7.13637	4.93982	1.78063	2.99318	5.98489	4.2148	3.94526
556.58	7.28991	2.27947	2.55048	3.4137	3.94094	5.36874	4.56994	2.61762	2.81217	3.14352	3.32564	2.54277	5.99847	1.82333	5.56695	3.1577	3.41949	3.39228	6.67026	2.15491	2.20501	3.08093	5.75322	2.74223	2.53797	6.69188	4.5839	4.63493	5.57928	3.64786	2.37422	3.87501	4.73498	4.41483	2.78974	3.96667	4.90971	4.41119	3.96346	2.90667	6.09812	2.93842	7.07873	5.14757	1.78779	3.06302	5.97656	4.24467	3.94889
558.58	7.44521	2.29013	2.63498	3.35768	3.94455	5.45364	4.58479	2.6012	2.8164	3.22108	3.39585	2.5463	5.961	1.82697	5.67128	3.09238	3.39226	3.34714	6.81768	2.13431	2.21565	3.06128	5.86114	2.81516	2.53056	6.69233	4.67189	4.82292	5.59385	3.67836	2.38326	3.90663	4.78583	4.35453	2.79955	3.92777	4.91417	4.3607	3.97231	3.02055	6.36763	2.93736	7.17995	5.24158	1.7895	2.99542	6.13136	4.31436	3.91274
560.68	7.42278	2.31292	2.67933	3.37335	3.91974	5.36072	4.48911	2.59893	2.78774	3.13988	3.34933	2.5502	5.85625	1.80014	5.53687	3.13068	3.46977	3.33432	6.95067	2.16786	2.20469	3.05048	5.75442	2.82267	2.51658	6.81629	4.68023	5.02831	5.71222	3.67079	2.35949	3.944	4.6628	4.32534	2.77481	3.86608	4.86707	4.22305	3.87195	2.92752	6.57946	2.90958	7.19597	5.33567	1.78138	3.03088	5.94651	4.26576	3.82712
562.68	7.65118	2.35148	2.63782	3.35871	3.96485	5.39399	4.54947	2.60242	2.81391	3.14683	3.41713	2.57419	5.888	1.82699	5.53893	3.12566	3.46124	3.36446	6.9726	2.16531	2.21394	3.01539	5.85567	2.84704	2.51797	6.8248	4.7197	5.22636	5.7239	3.62526	2.38153	3.88429	4.72916	4.26091	2.80378	3.79646	4.78557	4.36028	3.88406	2.96976	6.89756	2.88356	7.11362	5.54707	1.78767	3.05568	5.90043	4.35837	3.81512
564.68	7.64118	2.4317	2.89088	3.42735	3.95512	5.55802	4.62768	2.49537	2.85295	3.09356	3.38752	2.44899	5.81766	1.88455	5.41517	3.13535	3.4878	3.40477	6.92374	2.24624	2.26961	3.05192	5.80055	2.82773	2.43887	6.72864	4.69055	5.45113	5.60014	3.60498	2.38264	3.89341	4.64887	4.32006	2.81841	3.76691	4.80432	4.25183	3.80804	3.01346	6.95061	2.85071	6.99054	5.7661	1.78538	3.07325	6.00912	4.49761	3.79498
566.68	7.45555	2.50502	2.88956	3.36317	3.96821	5.6578	4.55939	2.50587	2.88585	3.04932	3.37204	2.58239	5.85376	1.81466	5.21257	3.13648	3.50695	3.39189	6.82373	2.50077	2.29458	2.99119	5.74126	2.83323	2.54161	6.80857	4.70334	5.24826	5.5451	3.57495	2.38085	3.87077	4.62595	4.20806	2.78905	3.77754	4.76259	4.20012	3.91673	2.96632	7.08416	2.85301	7.0145	5.76378	1.77909	3.08203	6.10331	4.46693	3.73968
568.68	7.50934	2.54151	2.91641	3.35062	3.95178	5.73577	4.51738	2.60095	2.92519	3.08495	3.3884	2.62743	6.03295	1.80681	5.21559	3.15589	3.61122	3.46086	6.80134	2.49292	2.38409	3.02522	5.78093	2.84607	2.54952	6.7526	4.68276	5.50842	5.44901	3.572	2.43735	3.87888	4.50559	4.20465	2.85618	3.73929	4.76801	4.11879	3.86012	2.94847	7.25278	2.8165	6.73043	5.97915	1.79925	3.0416	5.87553	4.58103	3.744
570.68	7.43883	2.52659	3.02019	3.41841	4.0485	5.76941	4.52236	2.63488	2.93741	3.02104	3.39769	2.61825	6.01173	1.82041	5.18946	3.08215	3.61066	3.40476	6.70706	2.53287	2.44688	3.05442	5.85603	2.85354	2.56521	6.7022	4.75822	5.40781	5.51815	3.52266	2.41821	3.87836	4.55004	4.14133	2.84911	3.73548	4.64987	4.13114	3.87361	2.97183	7.35128	2.76942	6.86791	5.89798	1.81845	3.11058	5.92463	4.74474	3.68445
572.68	7.13402	2.54053	2.98476	3.41165	4.01435	5.73122	4.40142	2.64745	2.968	3.02202	3.41339	2.65665	6.03683	1.84149	5.23071	3.13761	3.64138	3.4008	6.68251	2.53705	2.42664	3.05526	5.80505	2.87154	2.57651	6.6147	4.77517	5.40921	5.47195	3.48347	2.37265	3.89063	4.54372	4.16868	2.86385	3.72227	4.60588	4.04219	3.78757	2.94239	7.55068	2.77168	6.62627	5.86023	1.81287	3.07154	5.79854	4.67906	3.68327
574.68	7.02458	2.51958	3.03347	3.4102	4.11333	5.7317	4.52284	2.57459	3.00748	2.99829	3.37943	2.67237	5.99156	1.84069	5.18523	3.08565	3.59483	3.37771	6.49407	2.5648	2.37893	2.95516	6.02393	2.85758	2.61031	6.62895	4.76991	5.56351	5.53505	3.48927	2.42087	3.84833	4.47195	4.16073	2.92175	3.71126	4.69242	4.06959	3.79834	2.94925	7.47676	2.74739	6.59122	6.02115	1.82434	3.12958	5.8772	4.69508	3.60116
576.68	6.94879	2.47937	3.11858	3.42834	4.16843	5.64145	4.47497	2.57749	3.06819	2.95594	3.34076	2.6683	6.0178	1.80617	5.14066	3.15558	3.69476	3.36172	6.65128	2.56011	2.37707	3.03745	6.08665	2.87883	2.66099	6.68336	4.70576	5.82552	5.69732	3.4616	2.37444	3.80528	4.49376	4.1232	2.87211	3.60035	4.59106	4.05172	3.74437	2.95748	7.57464	2.75237	6.80474	6.30453	1.79434	3.12397	5.71187	4.69048	3.57918
578.68	6.90717	2.48448	3.08911	3.43913	4.00572	5.55891	4.38329	2.54844	3.09554	2.97028	3.37069	2.68066	5.7122	1.80893	5.06814	3.04592	3.7017	3.38528	6.54209	2.5499	2.35994	3.03475	5.86973	2.86355	2.66036	6.46905	4.63575	5.90989	5.6385	3.51525	2.41756	3.8509	4.44418	4.08606	2.92306	3.69381	4.61168	3.97904	3.72785	2.89763	7.78319	2.71986	6.83215	6.27206	1.78971	3.125	5.69488	4.70778	3.58611
580.68	7.35112	2.534	3.24378	3.47852	4.1527	5.61599	4.4831	2.5201	3.1439	2.98501	3.35647	2.70347	5.77591	1.86691	5.14325	3.00173	3.7566	3.40848	6.54969	2.55703	2.40384	3.05282	6.34179	2.86635	2.64932	6.53617	4.70951	6.14839	5.63309	3.48026	2.40695	3.86228	4.47691	4.01621	2.87457	3.6566	4.52487	3.98774	3.75124	2.89779	7.88127	2.71127	6.86662	6.02662	1.83168	3.12948	5.77896	4.73243	3.6208
582.68	7.38896	2.54251	3.13882	3.56638	4.21375	5.53864	4.38242	2.5163	3.08919	2.9407	3.34987	2.77342	5.71147	1.9957	5.2183	2.94685	3.75611	3.38299	6.50774	2.50776	2.39496	2.99165	6.06257	2.8513	2.62618	6.29945	4.6801	6.16807	5.71417	3.43029	2.39528	3.87294	4.40837	3.96129	2.89359	3.57743	4.48077	3.96937	3.73945	2.96047	7.97536	2.67598	6.8897	5.9571	1.80057	3.13775	5.74588	4.73859	3.58646
584.68	7.44553	2.60773	3.16463	3.50247	4.04783	5.50988	4.40844	2.51155	3.05649	2.91641	3.30249	2.69582	5.80526	2.03166	5.09216	2.92882	3.70419	3.27122	6.59808	2.51231	2.512	3.01042	6.50244	2.85215	2.64584	6.20875	4.49056	6.17009	5.88536	3.45825	2.40743	3.89586	4.40937	3.93292	2.91942	3.66417	4.51123	3.93592	3.66669	2.95924	7.99594	2.70556	6.92803	5.89641	1.80777	3.14189	5.77012	4.93263	3.55741
586.68	7.69173	2.6949	3.308	3.55409	4.05499	5.51973	4.4215	2.47152	3.07237	2.93146	3.27263	2.68641	5.73783	1.99467	5.14017	2.98398	3.67995	3.34231	6.40434	2.43358	2.54232	3.0055	6.57431	2.81198	2.6766	6.19042	4.61548	6.49147	6.18487	3.50707	2.46082	3.81274	4.45103	3.90114	2.94326	3.67218	4.45679	3.92879	3.74136	2.99579	8.08435	2.69754	7.10445	5.81272	1.79347	3.17525	5.59437	5.01866	3.49068
588.68	7.72027	2.72047	3.13127	3.5217	4.04957	5.36083	4.38628	2.45778	3.0867	2.92781	3.28299	2.7305	5.8033	2.0218	5.25209	2.94303	3.75544	3.24301	6.59852	2.53806	2.62192	3.04175	6.42907	2.80448	2.69632	6.22248	4.48215	6.62216	6.19254	3.41368	2.423	3.85787	4.30589	3.85795	2.92868	3.65856	4.42994	3.8253	3.78281	2.94826	7.94488	2.69116	7.1964	5.82376	1.79515	3.19566	5.48504	4.77208	3.45293
590.68	7.7096	2.794	3.22586	3.5639	4.0745	5.48626	4.49545	2.44315	3.13002	2.93285	3.31306	2.78029	5.74007	2.02016	5.33788	2.97018	3.74477	3.31912	6.55609	2.4819	2.65949	3.02829	6.62218	2.78625	2.71105	6.26515	4.78629	6.43461	6.3855	3.43931	2.40911	3.88092	4.31724	3.88907	3.00756	3.66105	4.38982	3.88751	3.81563	2.98329	7.96469	2.6794	7.22253	5.69895	1.78335	3.18156	5.50629	4.90344	3.41986
592.68	7.89757	2.86159	3.21834	3.56905	4.17152	5.39265	4.52577	2.41002	3.13901	2.89477	3.25178	2.75801	5.6847	2.04827	5.2988	2.99394	3.77169	3.34853	6.56226	2.47693	2.64966	2.99543	6.97884	2.7644	2.66546	6.31643	4.61228	6.70729	6.53627	3.43373	2.44372	3.83453	4.28489	3.86124	2.98671	3.64101	4.34864	3.81935	3.79251	2.92831	7.94205	2.62088	7.14282	5.69893	1.8288	3.1789	5.40708	4.95479	3.3874
594.68	8.033	2.90325	3.13347	3.57576	4.31158	5.35855	4.56158	2.35946	3.15875	2.88765	3.28046	2.83333	5.59484	2.00562	5.46766	2.97482	3.83971	3.30505	6.43677	2.45249	2.62388	3.04851	7.12991	2.69422	2.66252	6.43982	4.61975	6.62416	6.65811	3.40964	2.50643	3.8541	4.31249	3.93421	2.9263	3.59139	4.36034	3.79296	3.89571	2.95431	8.15725	2.6251	7.02176	5.69565	1.85165	3.23907	5.48897	5.03895	3.42326
596.68	8.15737	2.93967	3.11245	3.53655	4.28129	5.48202	4.57325	2.3231	3.06374	2.89266	3.28312	2.81945	5.75733	2.03955	5.50372	2.92604	3.94992	3.29824	6.54161	2.46789	2.71476	3.0352	7.35203	2.64411	2.62592	6.58462	4.642	6.83207	6.52002	3.44492	2.44917	3.78101	4.18828	3.8507	2.94902	3.56039	4.31715	3.74202	3.89476	2.97956	8.39585	2.6095	6.9699	5.49789	1.82672	3.24206	5.61209	4.99461	3.32757
598.68	8.21578	2.94685	3.23068	3.54802	4.34435	5.43974	4.41946	2.30004	3.07345	2.88786	3.22318	2.8184	5.52277	2.09963	5.42967	2.78772	3.95445	3.29135	6.41439	2.4343	2.65888	2.99855	7.20114	2.6127	2.59427	6.65678	4.49055	6.86864	6.29489	3.3941	2.44245	3.78055	4.28216	3.86765	3.03502	3.52053	4.29085	3.69495	3.84861	2.96396	8.10048	2.58109	6.82459	5.42118	1.85012	3.23673	5.40192	4.96282	3.35328
599.82
600.68	8.14607	3.02257	3.19727	3.49751	4.36635	5.36426	4.48464	2.32458	3.03553	2.92605	3.2425	2.85966	5.62014	2.12895	5.56388	2.79797	3.9994	3.37432	6.3855	2.44097	2.69949	3.01121	6.76267	2.57752	2.53018	6.61421	4.55066	7.13304	6.17396	3.44305	2.51378	3.83103	4.28474	3.75446	3.04275	3.55417	4.31044	3.6925	3.84268	3.0228	8.26613	2.54328	6.86922	5.42723	1.83871	3.2304	5.52986	4.94376	3.24467
602.68	7.98951	3.0438	3.11999	3.55101	4.45981	5.3612	4.42018	2.29368	3.01586	2.91459	3.19846	2.84282	5.5392	2.136	5.61312	2.73068	4.01281	3.26391	6.29532	2.37514	2.67694	3.00584	6.72304	2.54165	2.55435	6.67788	4.67529	7.01377	6.19396	3.44215	2.46823	3.78235	4.21632	3.72408	2.98015	3.53218	4.19748	3.6773	3.83665	3.05182	8.43399	2.53016	6.90808	5.3092	1.8329	3.29417	5.49784	4.89153	3.29361
604.68	7.77602	2.953	3.01483	3.36059	4.53036	5.21171	4.30752	2.23784	2.8567	2.87379	3.06162	2.85938	5.20989	2.06009	5.24896	2.69553	3.89893	3.19216	6.01199	2.16092	2.61212	2.84318	6.36307	2.45283	2.45468	6.32499	4.55932	6.82299	5.98536	3.37859	2.5187	3.81504	4.24252	3.72455	2.96362	3.52471	4.23291	3.65396	3.86405	2.96677	8.61798	2.49604	6.87482	5.17867	1.81299	3.25862	5.47157	4.83648	3.28038
606.68	6.95222	2.80118	2.93952	3.27397	4.43852	4.97783	4.16818	2.14997	2.7054	2.698	2.90043	2.82251	4.8862	2.01419	4.73169	2.51252	3.66902	3.04648	5.67376	2.0796	2.51149	2.7774	5.87682	2.35457	2.35393	5.57613	4.23142	6.4209	6.02905	3.36952	2.52109	3.76439	4.08183	3.69994	2.97484	3.50562	4.18913	3.54573	3.83706	3.01387	8.60612	2.4372	6.65572	5.08994	1.84132	3.30169	5.4395	4.84127	3.21106
608.68	6.21521	2.65015	2.79764	3.06226	4.31903	4.69095	3.97431	2.06122	2.54039	2.54553	2.74434	2.71622	4.44645	1.89967	4.26492	2.35359	3.45841	2.88342	5.45432	1.92323	2.3635	2.68166	5.51757	2.26538	2.23145	4.88006	3.90913	6.16686	6.07085	3.3329	2.48434	3.69168	3.92221	3.65404	2.97071	3.3973	4.07026	3.46736	3.63255	2.99665	8.40781	2.31676	6.26084	4.91029	1.81362	3.29721	5.47591	4.64863	3.11791
610.68	5.67055	2.55378	2.70507	2.95893	4.24983	4.51025	3.92344	1.9913	2.46216	2.47603	2.64398	2.66044	4.14377	1.87301	3.95087	2.23637	3.32383	2.78987	5.22265	1.88412	2.30276	2.62112	5.00518	2.21719	2.16993	4.3053	3.7152	6.10309	5.7727	3.22319	2.39865	3.54613	3.75054	3.44208	2.83331	3.28362	3.82018	3.40067	3.43385	2.86195	8.16316	2.18503	5.8344	4.60707	1.78836	3.11886	5.06768	4.49939	2.95449
612.68	5.12858	2.43268	2.60876	2.81302	4.0038	4.28074	3.7859	1.923	2.31861	2.37929	2.49783	2.56312	3.86189	1.78832	3.69859	2.16392	3.18526	2.69464	4.92454	1.76281	2.21717	2.49883	4.51471	2.17491	2.13399	3.85644	3.54195	5.56819	5.4626	3.07927	2.36062	3.45265	3.54122	3.27712	2.73556	3.1271	3.61107	3.21403	3.31842	2.83623	7.67598	2.07593	5.34406	4.36436	1.77206	3.08715	4.92873	4.27904	2.77738
614.68	4.75351	2.2896	2.58068	2.73844	3.98374	4.13175	3.71238	1.88036	2.24184	2.3154	2.47265	2.58696	3.64457	1.74224	3.55011	2.0717	3.09304	2.65911	4.72523	1.69554	2.14746	2.51184	4.31861	2.16146	2.10395	3.58201	3.31734	5.3704	5.21185	2.96348	2.27724	3.32838	3.40035	3.16408	2.72815	2.96372	3.44914	3.09638	3.15504	2.79297	7.44073	2.00708	5.14355	4.15101	1.78824	3.01102	4.95623	4.03277	2.66892
616.68	4.64997	2.24128	2.58041	2.6693	3.88619	4.0402	3.67747	1.81743	2.13495	2.23805	2.34763	2.54191	3.44142	1.72374	3.38171	2.01226	2.97088	2.59421	4.5344	1.66229	2.10204	2.4442	3.96593	2.11122	2.08991	3.46035	3.34062	5.2415	5.08164	2.86015	2.23047	3.21525	3.20986	3.03169	2.60117	2.89111	3.27519	2.95185	3.00737	2.64229	6.9486	1.91944	4.93336	3.95961	1.75817	2.9831	4.53667	3.82529	2.49975
618.68	4.39667	2.17145	2.49466	2.59224	3.82799	3.89741	3.58824	1.79817	2.10309	2.14395	2.31206	2.50678	3.3123	1.68638	3.2974	1.98318	2.88145	2.5291	4.34366	1.6375	2.05559	2.41479	3.82936	2.10935	2.04377	3.27104	3.31828	4.93471	4.84717	2.84012	2.22377	3.09662	3.12033	3.01667	2.61176	2.81561	3.15303	2.84922	2.99507	2.65422	6.81627	1.88479	4.8307	3.82239	1.75697	2.94992	4.52769	3.69199	2.42145
620.68	4.15817	2.09514	2.45594	2.48104	3.86755	3.76859	3.53176	1.76699	2.06949	2.08666	2.20907	2.46617	3.09112	1.6957	3.16103	1.87824	2.78408	2.45872	4.16021	1.57404	2.03482	2.33623	3.71523	2.09816	1.98577	3.17413	3.10493	4.62017	4.735	2.82216	2.23959	3.01638	2.97125	2.88629	2.60224	2.76532	3.04772	2.81276	2.82216	2.67321	6.5576	1.84728	4.75322	3.58245	1.81762	2.94564	4.25557	3.62635	2.33506
622.68	4.04824	2.03902	2.46896	2.44466	3.58816	3.68562	3.47431	1.7479	2.00901	2.06746	2.16877	2.42469	2.90181	1.6704	3.14326	1.90932	2.68813	2.37163	4.03219	1.5734	1.99338	2.2925	3.39694	2.04593	1.9636	3.05477	2.98207	4.49483	4.43121	2.72762	2.23181	2.86872	2.83986	2.84873	2.49264	2.62877	2.8961	2.70698	2.75448	2.63326	6.28703	1.80752	4.68592	3.43795	1.77076	2.83579	4.00135	3.31619	2.22068
624.68	3.95074	1.96474	2.45078	2.40685	3.68265	3.60944	3.41807	1.73806	1.98216	2.03396	2.16336	2.4059	2.82419	1.66379	3.07907	1.84961	2.62903	2.37484	3.88424	1.55622	1.97935	2.22648	3.31688	2.01775	1.92471	3.04901	2.9638	4.38682	4.32139	2.64935	2.15037	2.78952	2.83258	2.73301	2.53222	2.59208	2.84399	2.61631	2.61022	2.60702	6.16984	1.76118	4.60888	3.30586	1.7716	2.81645	3.95794	3.31923	2.18335
626.68	3.91003	1.94356	2.46544	2.30047	3.67669	3.56108	3.39157	1.73322	1.95841	1.98884	2.13416	2.36511	2.70637	1.64489	3.13608	1.76862	2.53546	2.28821	3.74917	1.50601	1.92432	2.19604	3.29334	1.99292	1.91916	2.97754	2.89582	4.16049	4.17916	2.58754	2.191	2.71647	2.70224	2.71042	2.5287	2.52905	2.73626	2.53115	2.5969	2.63823	5.98495	1.74634	4.54868	3.1856	1.74806	2.7257	3.81023	3.14868	2.1265
628.68	3.8393	1.93976	2.54084	2.27926	3.62881	3.49005	3.39189	1.72791	1.9701	2.00402	2.13775	2.35302	2.62695	1.62795	3.11725	1.76237	2.49479	2.29889	3.68669	1.51347	1.9113	2.17134	3.26596	1.93776	1.91491	2.91309	2.9014	3.97943	4.00426	2.49388	2.12698	2.62327	2.63568	2.58424	2.40226	2.46763	2.68546	2.4677	2.51928	2.56118	5.66677	1.70243	4.49763	3.00111	1.74121	2.68207	3.54122	2.99664	2.06164
630.68	3.71159	1.88998	2.43285	2.19211	3.61739	3.47188	3.32468	1.73502	1.91852	1.9614	2.07157	2.30812	2.5415	1.62177	3.0757	1.73904	2.43366	2.23834	3.56882	1.49865	1.85307	2.12558	3.08884	1.89025	1.86522	2.91566	2.77585	3.7996	3.80681	2.44297	2.11801	2.55046	2.55951	2.56072	2.39369	2.43911	2.61347	2.38392	2.49621	2.61115	5.50428	1.69255	4.51179	2.92533	1.75734	2.65617	3.52903	2.88339	2.02915
632.68	3.68149	1.86044	2.48515	2.18608	3.52593	3.40259	3.31427	1.70725	1.87263	1.95895	2.01703	2.31065	2.46305	1.63198	3.06648	1.71994	2.37218	2.24266	3.54062	1.44973	1.83753	2.11047	3.04883	1.87349	1.81109	2.8822	2.70978	3.74406	3.65893	2.35813	2.1244	2.51433	2.50378	2.49927	2.41236	2.39707	2.54385	2.34966	2.4436	2.57368	5.30023	1.65206	4.45743	2.83588	1.76919	2.59037	3.40858	2.72807	1.97421
634.68	3.5366	1.83757	2.42287	2.13871	3.46915	3.37409	3.24808	1.73148	1.85468	1.95875	1.95906	2.2538	2.41729	1.59745	3.00742	1.71344	2.33862	2.22298	3.35963	1.42914	1.82788	2.11921	3.08077	1.85216	1.78119	2.85687	2.77467	3.59053	3.53425	2.32293	2.06155	2.48495	2.43152	2.42857	2.36695	2.38093	2.49386	2.26975	2.32572	2.60049	5.186	1.62406	4.44376	2.69012	1.72254	2.53879	3.30576	2.71717	1.92451
636.68	3.53437	1.79983	2.39862	2.10723	3.5102	3.30198	3.2218	1.72747	1.81258	1.94937	1.89385	2.24656	2.37499	1.6064	2.96116	1.71536	2.25655	2.19842	3.28034	1.48784	1.82478	2.07826	2.98297	1.80269	1.77435	2.85353	2.67362	3.43737	3.29451	2.27876	2.02037	2.37669	2.34886	2.36235	2.30294	2.30472	2.40489	2.17541	2.29332	2.49119	4.89736	1.6136	4.31981	2.58543	1.72775	2.46886	3.14044	2.61476	1.90247
638.68	3.49252	1.79602	2.36023	2.07536	3.41729	3.32997	3.26509	1.71552	1.82042	1.9344	1.86309	2.26546	2.33754	1.58248	2.94952	1.69301	2.18169	2.14426	3.28226	1.49803	1.80973	2.1077	2.9877	1.7719	1.73874	2.81122	2.65903	3.40394	3.16685	2.17762	1.97199	2.31213	2.3092	2.36745	2.29073	2.24693	2.3048	2.12919	2.25165	2.43206	4.69081	1.59413	4.37317	2.49049	1.74816	2.42823	3.0308	2.52262	1.8575
640.68	3.36864	1.78828	2.41534	2.04011	3.37632	3.23417	3.181	1.69598	1.77271	1.9175	1.84657	2.23609	2.30452	1.56613	2.87878	1.6775	2.1979	2.21222	3.17743	1.47586	1.78986	2.12453	2.95458	1.73862	1.72216	2.78391	2.59905	3.33472	3.03254	2.18895	1.96855	2.29179	2.2601	2.29556	2.21299	2.23579	2.26014	2.09835	2.24156	2.43741	4.49968	1.56765	4.36487	2.42928	1.77114	2.39508	2.90485	2.51128	1.83322
642.68	3.31297	1.78697	2.37786	2.02594	3.39982	3.22544	3.11851	1.66892	1.74781	1.85896	1.83313	2.20771	2.24667	1.56923	2.89889	1.66595	2.1597	2.17049	3.07658	1.43091	1.78059	2.09952	2.75792	1.72415	1.71151	2.77441	2.5392	3.27606	2.88229	2.11819	1.97086	2.23128	2.177	2.26734	2.2319	2.21061	2.25436	2.06528	2.1612	2.40723	4.23926	1.55441	4.2758	2.33731	1.73669	2.33168	2.84341	2.5341	1.82379
644.68	3.30664	1.79239	2.38623	2.034	3.40385	3.21984	3.11491	1.66908	1.74778	1.863	1.84917	2.22778	2.23996	1.56918	2.90345	1.638	2.12271	2.17512	3.02159	1.46161	1.784	2.12667	2.87768	1.71113	1.69027	2.78416	2.5703	3.20599	2.79342	2.07233	1.93981	2.19113	2.10227	2.23189	2.19012	2.18608	2.17246	2.03169	2.12688	2.43665	4.0417	1.52404	4.3032	2.31468	1.71281	2.29432	2.73811	2.4133	1.79061
646.68	3.22306	1.80476	2.3829	2.0363	3.2859	3.19021	3.0909	1.69999	1.71735	1.84488	1.84158	2.21062	2.24063	1.58326	2.92175	1.62932	2.07258	2.08942	2.97956	1.40533	1.75643	2.10528	2.83863	1.7072	1.67463	2.79061	2.51317	3.11451	2.71923	2.07061	1.94065	2.16752	2.11544	2.19779	2.18676	2.18289	2.19693	1.99884	2.17037	2.41575	3.96523	1.53495	4.27301	2.33799	1.74637	2.29358	2.77836	2.45651	1.7928
648.68	3.14216	1.78119	2.35177	2.03473	3.3147	3.10971	3.04347	1.67855	1.72353	1.85145	1.81496	2.20957	2.21054	1.56795	2.88654	1.60998	2.08186	2.11835	2.88274	1.43337	1.75035	2.15805	2.73537	1.67707	1.66009	2.7514	2.44956	2.96567	2.65332	2.13068	2.01088	2.15517	2.08094	2.17936	2.2586	2.15302	2.28115	2.01911	2.18452	2.48321	3.8823	1.54907	4.32164	2.34577	1.73851	2.30988	2.79342	2.52437	1.78993
650.68	3.11536	1.76401	2.39281	2.03307	3.36476	3.092	3.01122	1.65368	1.71419	1.80868	1.78487	2.2039	2.20249	1.59401	2.86626	1.61837	2.04188	2.11863	2.8406	1.38131	1.73365	2.09625	2.67545	1.6836	1.64254	2.76022	2.43428	3.0503	2.57701	2.05791	2.04412	2.13887	2.05707	2.11348	2.24829	2.19833	2.28709	1.99819	2.1399	2.50546	3.7617	1.55457	4.35714	2.29434	1.75466	2.32117	2.7647	2.49081	1.76628
652.68	3.06388	1.74528	2.36274	2.0279	3.40914	3.06603	3.05417	1.61817	1.67636	1.77498	1.75388	2.14552	2.17004	1.57221	2.8536	1.64309	1.98746	2.10721	2.83786	1.41349	1.73103	2.07005	2.68144	1.66689	1.6137	2.68513	2.46982	3.02305	2.47775	2.06202	2.05933	2.12069	2.07097	2.07348	2.25357	2.19632	2.294	2.03105	2.14637	2.53689	3.68238	1.55419	4.37999	2.34336	1.7876	2.31333	2.8244	2.51074	1.7906
654.68	3.02431	1.78345	2.4197	2.00637	3.28623	3.03843	2.95929	1.59648	1.65839	1.77439	1.69857	2.17185	2.11224	1.58788	2.8181	1.63388	1.94087	2.09237	2.77279	1.41941	1.71887	2.11118	2.62459	1.66719	1.59825	2.6848	2.44144	2.95025	2.43743	2.02072	2.03373	2.11449	2.03502	2.02726	2.21541	2.14844	2.25508	2.00408	2.14109	2.47658	3.50955	1.55133	4.38198	2.27135	1.7486	2.2918	2.72779	2.49337	1.75279
656.68	2.91672	1.74908	2.37481	2.00556	3.34834	2.97713	2.92949	1.59978	1.58423	1.75915	1.72786	2.13498	2.09064	1.56097	2.8208	1.6121	1.91705	2.07662	2.69791	1.41859	1.69432	2.11968	2.6138	1.64464	1.61719	2.65219	2.35601	2.96006	2.37951	1.96228	2.01522	2.07953	1.99711	1.98638	2.14755	2.09483	2.20515	1.98653	2.1242	2.47425	3.43303	1.54261	4.2566	2.23354	1.7501	2.2662	2.73233	2.42431	1.74581
658.68	2.84911	1.74104	2.40043	1.9562	3.23945	2.9121	2.88025	1.59269	1.58544	1.71569	1.67962	2.11834	2.04813	1.57633	2.81147	1.63108	1.8681	2.04014	2.62121	1.41376	1.68928	2.08285	2.6584	1.64035	1.58586	2.6373	2.33423	2.97335	2.26878	1.94125	1.9797	2.02317	1.98016	1.96502	2.1208	2.09225	2.17831	1.94732	2.09894	2.45219	3.23216	1.53899	4.31223	2.21401	1.74177	2.24288	2.60432	2.44138	1.70978
660.68	2.83798	1.76266	2.37521	1.88116	3.16452	2.86544	2.82601	1.58561	1.56046	1.72488	1.69889	2.11342	1.99841	1.54028	2.81	1.56731	1.84276	2.01523	2.58809	1.38129	1.6652	2.05046	2.58597	1.62261	1.56531	2.5696	2.34504	2.93201	2.19437	1.88833	1.94273	1.97839	1.92138	1.942	2.13607	2.02442	2.1121	1.88991	2.06209	2.44147	3.09778	1.53707	4.19985	2.15254	1.73571	2.19784	2.54443	2.30711	1.68814
662.68	2.76862	1.76068	2.42982	1.90347	3.34129	2.83805	2.83707	1.62932	1.54917	1.71016	1.66491	2.09015	2.00155	1.55487	2.80639	1.57482	1.80862	1.99536	2.5683	1.39265	1.63819	2.02954	2.59273	1.6207	1.57341	2.5726	2.33498	2.95772	2.13586	1.87407	1.96199	1.95826	1.90423	1.93101	2.09209	2.01115	2.0657	1.88924	2.04874	2.37762	2.98467	1.52663	4.14705	2.10826	1.70694	2.13414	2.50154	2.35109	1.67984
664.68	2.72788	1.74191	2.36432	1.87069	3.29783	2.75239	2.72503	1.61707	1.53351	1.71978	1.65496	2.07965	1.96462	1.50783	2.76115	1.55758	1.76855	1.94019	2.52633	1.38968	1.61641	1.96659	2.51269	1.59726	1.55642	2.50172	2.26841	2.83255	2.02783	1.85453	1.9348	1.90797	1.89468	1.8727	2.10806	1.9723	1.98457	1.83723	1.99999	2.38696	2.85269	1.50688	4.14181	2.06444	1.74388	2.07064	2.47876	2.27669	1.65204
666.68	2.74637	1.74066	2.39102	1.85772	3.32041	2.71311	2.81251	1.62434	1.52523	1.69978	1.6338	2.11773	1.96211	1.51968	2.80724	1.56018	1.73507	1.95602	2.49681	1.38464	1.62949	2.00373	2.54285	1.5982	1.55825	2.5189	2.22611	2.83549	2.00228	1.84359	1.90273	1.92036	1.85499	1.82588	2.02924	1.95187	1.9418	1.79037	2.00075	2.3221	2.75185	1.49279	4.06338	2.03836	1.71468	2.05137	2.49541	2.21084	1.60629
668.68	2.6938	1.74307	2.37088	1.86728	3.29134	2.67648	2.7495	1.63568	1.50968	1.714	1.6352	2.08028	1.89977	1.53424	2.73529	1.53773	1.72501	1.94396	2.56694	1.37028	1.60168	1.96731	2.57631	1.57488	1.56393	2.48785	2.23423	2.84714	1.92484	1.80719	1.90526	1.86016	1.78719	1.77702	1.99589	1.92977	1.90845	1.79168	1.96078	2.34308	2.68749	1.48966	4.01154	2.04645	1.7373	1.99995	2.43415	2.18032	1.59223
670.68	2.63897	1.73991	2.39068	1.86077	3.31911	2.66574	2.72746	1.63133	1.53998	1.71431	1.61442	2.06862	1.8918	1.52447	2.68816	1.53974	1.70176	1.92347	2.49573	1.42409	1.60781	1.9638	2.48073	1.58818	1.55984	2.5239	2.26445	2.87934	1.86742	1.80261	1.88392	1.85047	1.77519	1.73291	1.98006	1.92542	1.87821	1.72984	1.91447	2.27518	2.52896	1.45167	3.96248	1.98915	1.72999	1.94519	2.35228	2.22713	1.55881
672.68	2.57022	1.75233	2.36677	1.84515	3.23055	2.60033	2.69441	1.61289	1.5306	1.7183	1.57807	2.03519	1.8814	1.49737	2.63216	1.50741	1.69885	1.93714	2.47049	1.38712	1.61987	1.9079	2.44988	1.57803	1.54401	2.45687	2.168	2.827	1.85917	1.76596	1.87073	1.8027	1.75242	1.6844	1.98867	1.9026	1.84912	1.68196	1.86938	2.28292	2.48681	1.46431	3.89762	1.97693	1.72048	1.92432	2.28254	2.16256	1.56368
674.68	2.58686	1.74921	2.37499	1.85903	3.31772	2.54909	2.73152	1.61972	1.53742	1.72393	1.59023	2.0773	1.85101	1.4998	2.6711	1.52478	1.71113	1.93772	2.5379	1.44154	1.62818	1.92714	2.53005	1.57171	1.52564	2.45189	2.20208	2.83762	1.78497	1.76083	1.8034	1.76826	1.68787	1.67134	1.94953	1.83966	1.80661	1.69043	1.88241	2.25883	2.37296	1.44793	3.89151	1.93823	1.69866	1.86341	2.22919	2.13354	1.52463
676.68	2.511	1.71951	2.2921	1.84372	3.151	2.51674	2.6388	1.62409	1.55068	1.7139	1.58078	2.05542	1.85244	1.47304	2.64368	1.48936	1.65856	1.93229	2.47123	1.4147	1.59246	1.95502	2.43018	1.56949	1.53246	2.41807	2.15479	2.72742	1.77457	1.73073	1.78131	1.7631	1.68187	1.61117	1.92168	1.79652	1.73485	1.64153	1.87959	2.18974	2.30636	1.4308	3.79981	1.88995	1.71729	1.8099	2.21431	2.11101	1.51877
678.68	2.47765	1.68789	2.3395	1.83596	3.05531	2.46462	2.63355	1.64147	1.51063	1.74399	1.55841	2.05343	1.82471	1.47676	2.64786	1.4866	1.65891	1.90048	2.40736	1.45015	1.5821	1.89927	2.47202	1.55851	1.49288	2.40769	2.05971	2.78261	1.74614	1.72531	1.743	1.72649	1.65269	1.60127	1.90509	1.78281	1.7289	1.64135	1.82551	2.22157	2.26654	1.42597	3.80048	1.898	1.69637	1.79325	2.17446	1.99556	1.50764
680.68	2.47742	1.71165	2.34294	1.8425	3.15701	2.39532	2.57703	1.65153	1.50629	1.71809	1.57241	2.0719	1.83192	1.50225	2.64201	1.49834	1.66603	1.91378	2.39378	1.3925	1.56084	1.89589	2.45367	1.55472	1.49863	2.39244	2.10662	2.82206	1.72774	1.70884	1.72181	1.71169	1.67681	1.57536	1.89501	1.81169	1.70298	1.61949	1.81417	2.22032	2.20122	1.41308	3.7812	1.8069	1.70742	1.76482	2.16799	2.02174	1.49421
682.68	2.39367	1.72236	2.37635	1.83067	3.08467	2.39669	2.63966	1.63857	1.53064	1.7185	1.55945	2.07027	1.79987	1.48989	2.6043	1.49327	1.67736	1.91938	2.37867	1.41999	1.56734	1.91788	2.43799	1.55735	1.4957	2.38286	2.09412	2.73776	1.72059	1.71683	1.72997	1.70749	1.63979	1.54252	1.89057	1.77817	1.71305	1.6027	1.77507	2.18457	2.21754	1.40619	3.74308	1.79895	1.72462	1.74782	2.0966	2.01208	1.49627
684.68	2.3827	1.72009	2.32213	1.81	3.18132	2.35211	2.60019	1.65513	1.52591	1.71245	1.56111	2.07672	1.77182	1.49485	2.63984	1.45472	1.6597	1.92132	2.36536	1.41515	1.56067	1.85167	2.41363	1.55797	1.48712	2.41837	2.07807	2.72488	1.68132	1.67803	1.70166	1.68941	1.6164	1.54315	1.88093	1.76545	1.66568	1.58293	1.76002	2.17836	2.15248	1.3988	3.76649	1.77915	1.68996	1.72558	2.09755	1.96184	1.46895
686.68	2.38535	1.698	2.37088	1.79473	3.15343	2.35516	2.55447	1.63795	1.52752	1.70773	1.53823	2.08525	1.77389	1.50695	2.63139	1.47079	1.63361	1.91621	2.37363	1.3727	1.56444	1.87048	2.41457	1.57253	1.47388	2.39111	2.0915	2.69524	1.66126	1.68468	1.68534	1.67301	1.59989	1.51352	1.83232	1.74583	1.64844	1.55378	1.75005	2.14678	2.14172	1.3871	3.67304	1.73572	1.73054	1.71289	2.09941	1.96553	1.46461
688.68	2.35749	1.67625	2.3634	1.78877	3.13442	2.31068	2.56278	1.63764	1.54273	1.71195	1.51357	2.0835	1.77213	1.50729	2.61375	1.47219	1.64941	1.91717	2.30474	1.41438	1.53358	1.89416	2.39491	1.56281	1.47646	2.35753	2.03745	2.76112	1.62912	1.6288	1.67095	1.64213	1.56839	1.50758	1.79636	1.70365	1.64527	1.522	1.74611	2.12325	2.07794	1.3821	3.55846	1.7087	1.66454	1.66552	2.08681	1.9052	1.43934
690.68	2.29898	1.65344	2.28358	1.78122	3.05873	2.30835	2.50166	1.63317	1.5217	1.68698	1.51997	2.07059	1.75398	1.46757	2.60172	1.47051	1.62501	1.90301	2.30892	1.38477	1.53997	1.85901	2.35631	1.54289	1.46773	2.33122	2.02927	2.65973	1.63084	1.65999	1.67882	1.66659	1.56689	1.48462	1.83042	1.70138	1.61208	1.53571	1.75427	2.17243	2.09967	1.36854	3.57935	1.71359	1.73547	1.67977	2.05861	1.97875	1.45677
692.68	2.29488	1.67199	2.36429	1.79017	3.04209	2.28432	2.4992	1.62	1.55213	1.68483	1.50994	2.08991	1.72572	1.47651	2.58711	1.46077	1.61694	1.90264	2.26693	1.35989	1.55205	1.88323	2.32678	1.54122	1.47844	2.35156	1.98617	2.60231	1.60491	1.60666	1.65691	1.62656	1.55893	1.46011	1.78386	1.70018	1.64413	1.53328	1.7446	2.15198	2.04478	1.3602	3.52653	1.69845	1.70778	1.63899	2.0573	1.90178	1.45267
694.68	2.24465	1.65097	2.2642	1.75563	3.06432	2.25501	2.44374	1.61192	1.53573	1.71013	1.50565	2.09938	1.7338	1.48222	2.64001	1.42594	1.61778	1.88748	2.2439	1.37308	1.53436	1.87192	2.31531	1.55195	1.4805	2.31912	1.94454	2.59792	1.56188	1.59025	1.65115	1.61989	1.5592	1.47107	1.73673	1.67482	1.61696	1.52751	1.73334	2.14877	1.98745	1.35132	3.45596	1.70404	1.67594	1.64763	2.03984	1.91715	1.43025
696.68	2.20074	1.67039	2.35338	1.79095	3.04566	2.24647	2.45116	1.59144	1.54019	1.67816	1.50116	2.08848	1.72757	1.49236	2.63473	1.43964	1.61439	1.91292	2.23564	1.38606	1.51916	1.86687	2.34494	1.52999	1.47047	2.30225	1.9844	2.64617	1.57723	1.60655	1.65179	1.61206	1.53016	1.4493	1.72183	1.69678	1.60588	1.49613	1.76205	2.087	2.01029	1.34883	3.3882	1.67914	1.67796	1.66652	2.00091	1.8751	1.44212
698.68	2.18759	1.68331	2.41676	1.79094	3.07779	2.19119	2.47679	1.58855	1.53138	1.68514	1.475	2.05071	1.72616	1.4758	2.60208	1.43257	1.5936	1.87159	2.26797	1.36675	1.52886	1.86122	2.3507	1.54833	1.4633	2.2972	1.94342	2.58831	1.5862	1.61379	1.65968	1.58729	1.50269	1.45775	1.76644	1.68041	1.61303	1.48571	1.75584	2.08856	1.97022	1.35303	3.41644	1.67455	1.6812	1.61594	1.99872	1.88789	1.43918
700.68	2.15323	1.65145	2.28407	1.76404	3.00346	2.1548	2.39854	1.57337	1.52005	1.67266	1.47983	2.0358	1.72255	1.47528	2.56193	1.40859	1.60432	1.87794	2.26725	1.35933	1.51008	1.87163	2.26895	1.53464	1.45864	2.26782	1.95872	2.59184	1.57284	1.58653	1.66105	1.58816	1.51992	1.43896	1.73042	1.64378	1.58508	1.48479	1.73331	2.14528	1.99827	1.35575	3.38253	1.67916	1.70667	1.61611	2.02307	1.88067	1.44355
702.68	2.14034	1.66271	2.3534	1.78715	3.01385	2.15746	2.40742	1.56602	1.48839	1.6676	1.4826	2.05232	1.67992	1.50478	2.47394	1.39794	1.54418	1.87756	2.25535	1.31411	1.52841	1.82572	2.32641	1.53396	1.45502	2.26579	1.96755	2.60948	1.57575	1.62187	1.62191	1.58178	1.51207	1.46187	1.72664	1.65105	1.55501	1.465	1.72183	2.12907	1.9412	1.36047	3.40173	1.64628	1.67761	1.60579	2.00854	1.87939	1.45565
704.68	2.12088	1.64718	2.31144	1.77373	2.95742	2.13054	2.41508	1.5861	1.4889	1.69474	1.47839	2.04719	1.70046	1.48546	2.49023	1.42272	1.52735	1.86137	2.21323	1.3297	1.51008	1.85086	2.33119	1.5262	1.46085	2.26384	1.97595	2.60175	1.56572	1.6132	1.65498	1.55989	1.51649	1.45303	1.7353	1.62545	1.55786	1.45589	1.71727	2.11115	1.92692	1.35934	3.35067	1.66242	1.67925	1.59896	2.01747	1.91669	1.43481
706.68	2.11804	1.64772	2.32319	1.7609	2.94956	2.11015	2.37612	1.57685	1.48199	1.68095	1.48076	2.01594	1.68009	1.50084	2.48924	1.38419	1.51743	1.83563	2.22744	1.3268	1.51314	1.86013	2.29479	1.52679	1.45751	2.20527	1.90946	2.51255	1.5701	1.60723	1.63271	1.5663	1.51459	1.43219	1.67161	1.65144	1.54732	1.43773	1.6812	2.0704	1.93795	1.36096	3.34464	1.6792	1.68346	1.59413	1.97713	1.86453	1.42379
708.68	2.10909	1.63627	2.36151	1.75536	2.9949	2.08059	2.42266	1.55739	1.47462	1.66657	1.4806	2.04267	1.70177	1.50604	2.43672	1.42673	1.51595	1.85884	2.22889	1.36732	1.51983	1.90614	2.31848	1.51786	1.46397	2.26382	1.93055	2.56183	1.54394	1.58818	1.60057	1.52106	1.48738	1.38236	1.66009	1.59511	1.55218	1.44611	1.71278	2.07422	1.8324	1.31104	3.12156	1.65269	1.77409	1.5607	1.90556	1.88907	1.38659
710.68	2.06991	1.62665	2.33219	1.73306	2.98119	2.06074	2.3773	1.55347	1.47006	1.66026	1.45935	2.01273	1.7019	1.50441	2.40859	1.41235	1.51045	1.86847	2.18214	1.339	1.53885	1.85828	2.2812	1.51321	1.46084	2.2147	1.95606	2.55476	1.53357	1.57094	1.61236	1.51621	1.48256	1.37673	1.63984	1.60055	1.55491	1.43004	1.69012	2.0281	1.84537	1.3017	3.13578	1.62424	1.71853	1.54827	1.8862	1.83406	1.38183
712.68	2.03617	1.62044	2.3032	1.75262	3.02439	2.02043	2.35537	1.57666	1.43971	1.63981	1.46451	2	1.67712	1.52129	2.42844	1.4458	1.52031	1.8467	2.16337	1.36198	1.52526	1.85791	2.28266	1.52112	1.45687	2.22794	1.91169	2.52035	1.5106	1.53842	1.59407	1.51519	1.4774	1.38602	1.63835	1.5931	1.56007	1.42755	1.67329	2.06504	1.83692	1.30294	3.09877	1.63324	1.71552	1.58241	1.91092	1.78447	1.39351
714.68	2.02189	1.62209	2.31669	1.73661	2.97591	1.9943	2.37375	1.57325	1.47273	1.63232	1.44997	1.97831	1.67784	1.49261	2.36798	1.43609	1.52602	1.83351	2.13362	1.32443	1.52146	1.87179	2.27323	1.50417	1.45072	2.19501	1.88607	2.53084	1.51315	1.54649	1.59659	1.49596	1.50242	1.37401	1.62917	1.60586	1.54846	1.43463	1.66492	2.05663	1.83928	1.29869	3.08185	1.61671	1.73025	1.55841	1.9578	1.81686	1.38168
716.68	2.03273	1.64125	2.3371	1.73791	2.92326	1.95925	2.40282	1.55683	1.47182	1.63158	1.47056	1.97734	1.66242	1.4996	2.38089	1.45453	1.52902	1.84153	2.11209	1.33758	1.50766	1.87846	2.26133	1.49969	1.44925	2.20453	1.91457	2.519	1.49457	1.51214	1.5923	1.49368	1.47644	1.35528	1.65202	1.57541	1.56242	1.41091	1.65717	2.02299	1.79827	1.29837	3.03201	1.59838	1.70818	1.55426	1.9039	1.79955	1.39108
718.68	1.96857	1.64346	2.338	1.73749	2.90976	1.95652	2.35334	1.53681	1.4587	1.62215	1.46497	1.98052	1.65584	1.50315	2.32623	1.41444	1.48467	1.78458	2.10967	1.3673	1.5003	1.84788	2.27908	1.50152	1.45199	2.18724	1.92137	2.52709	1.48791	1.50174	1.59351	1.47817	1.46256	1.3633	1.61661	1.58466	1.52372	1.41109	1.64742	2.0037	1.83162	1.30066	2.98172	1.60005	1.7053	1.55103	1.91046	1.79793	1.37044
719.76
720.68	1.93534	1.62493	2.28983	1.7415	2.93618	1.92166	2.3629	1.5374	1.47992	1.61432	1.44144	1.9833	1.65654	1.49689	2.35113	1.44343	1.47298	1.80588	2.1357	1.32198	1.50316	1.84978	2.23002	1.49575	1.44144	2.14697	1.91804	2.51485	1.47243	1.50935	1.56121	1.4854	1.47985	1.35656	1.61303	1.57113	1.51215	1.4135	1.6671	2.07096	1.80268	1.29063	3.01149	1.58551	1.67675	1.53623	1.92567	1.82969	1.38843
722.68	1.94915	1.62777	2.27753	1.72246	2.95449	1.90426	2.31758	1.51987	1.48056	1.63458	1.46453	1.95877	1.63396	1.47809	2.28219	1.41083	1.45213	1.7969	2.12186	1.32987	1.51492	1.84912	2.2071	1.49359	1.44901	2.13745	1.86194	2.49714	1.44059	1.47162	1.57463	1.47576	1.45633	1.35049	1.59885	1.57159	1.52265	1.41558	1.65681	2.02027	1.82143	1.27965	2.90629	1.56791	1.71729	1.52983	1.91607	1.80364	1.381
724.68	1.90518	1.66357	2.40181	1.72811	2.97971	1.92743	2.26559	1.53881	1.50321	1.62841	1.44042	1.95413	1.62933	1.48456	2.26337	1.3998	1.46895	1.82409	2.16171	1.33327	1.51761	1.82981	2.20829	1.49981	1.43988	2.15181	1.8416	2.53061	1.47677	1.45211	1.53762	1.47191	1.45185	1.35222	1.61391	1.56149	1.5022	1.3988	1.63169	2.02232	1.83824	1.2917	2.91569	1.57139	1.70554	1.49999	1.89869	1.79238	1.37051
726.68	1.88539	1.63503	2.37333	1.70115	2.89054	1.89938	2.29062	1.52893	1.48075	1.62364	1.42649	1.94583	1.6042	1.45669	2.26134	1.42716	1.45931	1.80782	2.08611	1.30864	1.49409	1.78675	2.12396	1.48275	1.43905	2.13334	1.85178	2.54017	1.46259	1.45243	1.49028	1.45863	1.44691	1.34713	1.59445	1.54766	1.49403	1.40336	1.62209	1.99377	1.8178	1.29914	2.93829	1.55263	1.70113	1.48928	1.83212	1.80173	1.35393
728.68	1.87345	1.62921	2.3571	1.70876	2.93568	1.88582	2.26891	1.51521	1.48484	1.61154	1.43004	1.97066	1.61498	1.49726	2.24249	1.38954	1.45867	1.76827	2.03852	1.31958	1.47003	1.76527	2.1892	1.48766	1.42052	2.10283	1.8791	2.52049	1.4511	1.45172	1.50978	1.44429	1.44581	1.35621	1.5548	1.54367	1.48672	1.40045	1.59599	1.95018	1.79077	1.29283	2.85693	1.54555	1.67677	1.48238	1.87781	1.72942	1.34435
730.68	1.85628	1.64985	2.35731	1.68767	2.93338	1.89327	2.2765	1.52806	1.4918	1.63594	1.42882	1.94501	1.59657	1.48914	2.25808	1.36873	1.45078	1.77071	2.07451	1.30623	1.48576	1.79327	2.1895	1.48536	1.43535	2.12404	1.86705	2.49442	1.41601	1.46143	1.4754	1.44795	1.43618	1.33186	1.58161	1.54201	1.49753	1.40499	1.60658	1.95334	1.78102	1.28321	2.84855	1.54017	1.68639	1.48853	1.82587	1.75394	1.35531
732.68	1.8297	1.62023	2.37069	1.67726	2.86657	1.86463	2.2772	1.53438	1.44027	1.6446	1.42861	1.9839	1.58316	1.47168	2.20849	1.38209	1.45402	1.76531	2.08138	1.28496	1.4989	1.77865	2.20938	1.4946	1.43902	2.0892	1.79396	2.50334	1.41976	1.44019	1.48512	1.43841	1.43692	1.3515	1.59784	1.5429	1.49433	1.38681	1.59744	1.99531	1.77005	1.28414	2.88709	1.53501	1.69005	1.47685	1.8415	1.75179	1.36475
734.68	1.81135	1.61784	2.31558	1.69047	2.89312	1.8683	2.25322	1.52559	1.45393	1.62791	1.43683	1.96696	1.60776	1.46232	2.16632	1.35964	1.4422	1.79841	2.0472	1.28259	1.48857	1.72894	2.20838	1.483	1.43175	2.02938	1.85671	2.47311	1.40833	1.45375	1.48789	1.43615	1.43788	1.33411	1.57788	1.5191	1.49878	1.37585	1.59311	2.01738	1.74966	1.27589	2.8481	1.54052	1.72002	1.48328	1.85691	1.74608	1.34545
736.68	1.78688	1.6237	2.34352	1.67679	2.84349	1.83313	2.2361	1.53634	1.46575	1.60998	1.43547	1.97249	1.61157	1.47082	2.16523	1.37789	1.47896	1.78609	2.04498	1.29575	1.48613	1.73367	2.20141	1.48876	1.43362	2.04988	1.86177	2.44078	1.37051	1.41369	1.4876	1.43741	1.41441	1.3233	1.54224	1.51025	1.4719	1.38858	1.5785	1.9652	1.73078	1.2717	2.84015	1.54447	1.68977	1.49179	1.82914	1.72587	1.35381
738.68	1.75888	1.61278	2.28983	1.66995	2.90292	1.83061	2.21156	1.52121	1.46073	1.6044	1.43359	1.95209	1.56361	1.47868	2.14819	1.3867	1.46004	1.76284	2.05955	1.26058	1.48975	1.77557	2.17548	1.47793	1.41686	2.01972	1.89055	2.47017	1.38146	1.43494	1.48287	1.41769	1.40472	1.31436	1.56768	1.51075	1.45444	1.3688	1.58632	2.01911	1.74119	1.2788	2.78226	1.53003	1.67864	1.45894	1.81924	1.76709	1.33499
740.68	1.75351	1.63487	2.31118	1.66715	2.85119	1.82454	2.23587	1.52713	1.44185	1.59581	1.45575	1.95438	1.58179	1.46455	2.1578	1.38024	1.46265	1.74398	2.05904	1.29429	1.47891	1.74404	2.17467	1.48335	1.4235	2.03384	1.84965	2.45643	1.39173	1.44097	1.48728	1.41843	1.39593	1.30939	1.52775	1.498	1.47378	1.36526	1.56497	1.96721	1.70634	1.27076	2.76302	1.54689	1.70524	1.46763	1.84502	1.72301	1.34698
742.68	1.74713	1.62177	2.27141	1.65848	2.88498	1.76725	2.2404	1.52742	1.42712	1.61016	1.4506	1.96929	1.56084	1.44481	2.13986	1.36749	1.43462	1.72271	2.02242	1.26552	1.4932	1.73027	2.20033	1.47902	1.41877	2.00536	1.76123	2.40826	1.36952	1.426	1.49047	1.39509	1.38603	1.30372	1.52439	1.497	1.46739	1.35247	1.55471	1.98106	1.70768	1.28657	2.74771	1.5129	1.68604	1.45689	1.85043	1.71617	1.3561
744.68	1.73048	1.62902	2.26064	1.63596	2.79551	1.76921	2.20005	1.5246	1.42495	1.60112	1.43015	1.93845	1.56917	1.45044	2.10283	1.39833	1.43035	1.72801	2.03749	1.24614	1.47764	1.71886	2.19172	1.49612	1.41783	1.98267	1.75211	2.41716	1.37447	1.41204	1.43704	1.40816	1.3893	1.29664	1.51374	1.49859	1.43936	1.35663	1.57211	1.97108	1.67279	1.267	2.67725	1.53084	1.70068	1.44183	1.85073	1.70594	1.33789
746.68	1.72666	1.61003	2.33396	1.66131	2.78914	1.75805	2.23316	1.52788	1.44574	1.60143	1.42657	1.97391	1.58703	1.4701	2.16766	1.37958	1.44315	1.75986	2.05291	1.27705	1.49051	1.74708	2.19657	1.49562	1.40869	1.9919	1.80407	2.39699	1.38292	1.39209	1.44571	1.39493	1.3882	1.30082	1.52379	1.49056	1.43222	1.34512	1.5561	1.95676	1.67173	1.2673	2.63288	1.51332	1.70293	1.42808	1.78354	1.67484	1.32163
748.68	1.68655	1.63076	2.24055	1.65754	2.81825	1.73983	2.21067	1.51973	1.41784	1.5941	1.42237	1.95706	1.57535	1.44562	2.18894	1.36788	1.43535	1.72313	2.03068	1.25441	1.45506	1.72244	2.12817	1.48506	1.4111	1.9811	1.76566	2.40132	1.37555	1.39276	1.44442	1.39561	1.38602	1.31602	1.51308	1.47766	1.43585	1.35796	1.56069	1.97832	1.69024	1.26186	2.64549	1.51849	1.70013	1.41578	1.84113	1.68278	1.3047
750.68	1.69237	1.62744	2.34563	1.6552	2.84906	1.72793	2.20397	1.53233	1.41761	1.58619	1.43304	1.9575	1.58532	1.44238	2.18735	1.37502	1.45173	1.73178	2.03413	1.2634	1.48908	1.74303	2.19553	1.50109	1.41909	1.9588	1.76609	2.46487	1.34563	1.37109	1.43515	1.40336	1.38566	1.29772	1.49693	1.4788	1.42594	1.35741	1.56743	1.93892	1.66069	1.24316	2.591	1.50929	1.6992	1.41296	1.84359	1.68373	1.31123
752.68	1.71457	1.63692	2.36117	1.67989	2.79071	1.73508	2.24356	1.54009	1.43919	1.58568	1.44318	1.97182	1.58232	1.43712	2.17073	1.38199	1.44298	1.72436	1.99696	1.25535	1.49034	1.73273	2.16017	1.48544	1.40264	1.99498	1.79169	2.45863	1.36257	1.39233	1.43954	1.36995	1.38004	1.31432	1.51323	1.46317	1.41675	1.35645	1.55455	1.9317	1.70689	1.26663	2.62598	1.50322	1.70136	1.39775	1.8278	1.69374	1.30202
754.68	1.70083	1.61923	2.29344	1.6397	2.78023	1.73459	2.19748	1.53574	1.43162	1.59101	1.44493	1.96145	1.54539	1.44301	2.15939	1.36074	1.43335	1.69952	1.97297	1.27347	1.4602	1.71658	2.13243	1.47451	1.412	1.9453	1.76831	2.38961	1.35697	1.37687	1.44263	1.38392	1.34832	1.30113	1.48769	1.49818	1.41518	1.34326	1.56064	1.96775	1.68481	1.252	2.57214	1.48365	1.6844	1.41996	1.83448	1.66704	1.29402
756.68	1.67674	1.61616	2.32964	1.66206	2.75401	1.72369	2.22604	1.53689	1.43334	1.59219	1.43447	1.94547	1.56466	1.43813	2.12016	1.36489	1.43798	1.71394	2.02183	1.25375	1.46315	1.71211	2.15737	1.46962	1.40515	1.94306	1.77113	2.38701	1.35231	1.38	1.4139	1.37335	1.36185	1.30098	1.49851	1.47173	1.42239	1.32995	1.55404	1.94011	1.67413	1.2478	2.5674	1.48271	1.68677	1.41988	1.80128	1.66371	1.31766
758.68	1.6779	1.61929	2.36397	1.67409	2.76128	1.73037	2.17024	1.53951	1.42811	1.59003	1.4351	1.93672	1.56962	1.44723	2.1249	1.37541	1.44381	1.69997	1.94876	1.27332	1.47562	1.70907	2.12684	1.47759	1.40207	1.9612	1.83832	2.42415	1.3379	1.38089	1.45213	1.37083	1.33088	1.30749	1.5051	1.46207	1.41437	1.32955	1.5659	1.93703	1.66853	1.24783	2.51584	1.48807	1.67462	1.39522	1.77656	1.69017	1.29651
760.68	1.68092	1.61363	2.3076	1.65773	2.71571	1.71958	2.21928	1.53697	1.42726	1.58818	1.43379	1.94824	1.55171	1.43256	2.12175	1.34539	1.42772	1.70527	2.01802	1.26644	1.45919	1.73445	2.10831	1.46393	1.40752	1.92163	1.77358	2.42686	1.34665	1.39146	1.4199	1.35825	1.34782	1.31401	1.47877	1.46903	1.41169	1.32513	1.539	1.93638	1.69573	1.24706	2.51165	1.45833	1.70915	1.38615	1.73933	1.67305	1.29735
762.68	1.68326	1.6212	2.34545	1.65199	2.72099	1.70763	2.21319	1.52066	1.41624	1.59161	1.42013	1.93948	1.55301	1.45112	2.125	1.37179	1.43248	1.70334	2.01296	1.24396	1.44741	1.70745	2.12676	1.46701	1.40523	1.93371	1.74695	2.44743	1.3443	1.36918	1.43568	1.35108	1.34938	1.29176	1.46245	1.48001	1.40628	1.31298	1.56095	1.91697	1.66355	1.24785	2.5226	1.49801	1.68799	1.38634	1.76028	1.65375	1.2885
764.68	1.63962	1.61484	2.26199	1.64142	2.68473	1.70071	2.17875	1.52999	1.43525	1.60424	1.43854	1.92852	1.54265	1.40618	2.13572	1.35925	1.43314	1.69726	1.95206	1.25851	1.46969	1.73846	2.08691	1.46667	1.40745	1.89796	1.75932	2.36603	1.32997	1.38182	1.40415	1.36321	1.34536	1.28714	1.44702	1.46993	1.41407	1.32347	1.57646	1.89314	1.66384	1.24562	2.4497	1.48196	1.71313	1.38359	1.74398	1.63166	1.29658
766.68	1.62526	1.61072	2.30146	1.63035	2.6728	1.69881	2.21072	1.54084	1.42445	1.5929	1.4324	1.94267	1.54831	1.42989	2.15538	1.36653	1.45763	1.70665	1.99346	1.25886	1.45925	1.7326	2.09539	1.46883	1.39728	1.87387	1.77186	2.36288	1.35417	1.3925	1.43839	1.36236	1.34795	1.30404	1.46289	1.48739	1.42109	1.313	1.57507	1.92649	1.66214	1.24934	2.48096	1.49616	1.69835	1.41917	1.76164	1.68953	1.28393
768.68	1.63434	1.60286	2.30435	1.64331	2.66832	1.6941	2.13204	1.54416	1.42475	1.6056	1.41573	1.94102	1.53801	1.425	2.10959	1.3509	1.44467	1.69701	1.95016	1.2471	1.4658	1.72273	2.03501	1.45337	1.41283	1.83895	1.75631	2.32597	1.33918	1.38621	1.4281	1.33611	1.31247	1.27405	1.44448	1.47982	1.40555	1.31611	1.5608	1.92705	1.68361	1.24779	2.41867	1.47004	1.71536	1.38746	1.78778	1.65028	1.28214
770.68	1.63228	1.61826	2.29848	1.63358	2.65441	1.70576	2.13538	1.53894	1.45017	1.57012	1.41876	1.92462	1.52764	1.40952	2.10948	1.35078	1.45267	1.6787	1.96727	1.27362	1.45084	1.72541	2.03242	1.46228	1.39824	1.82463	1.75035	2.36548	1.35232	1.36129	1.41853	1.35805	1.34544	1.28547	1.45114	1.4784	1.40489	1.31269	1.55696	1.87238	1.69905	1.24471	2.44296	1.48846	1.66703	1.37242	1.74633	1.65735	1.29179
772.68	1.59489	1.57942	2.32496	1.63728	2.67106	1.70405	2.14868	1.54109	1.43346	1.587	1.4327	1.93301	1.51229	1.41776	2.03249	1.37895	1.45461	1.72095	1.95932	1.26165	1.46333	1.73563	2.08468	1.46786	1.38796	1.84171	1.76441	2.32385	1.34223	1.37764	1.39415	1.33496	1.34836	1.27657	1.45938	1.44796	1.40486	1.32374	1.57147	1.86924	1.72571	1.25457	2.3995	1.4725	1.68113	1.38526	1.74915	1.63265	1.30247
774.68	1.59504	1.58783	2.3162	1.61827	2.67096	1.68458	2.1145	1.50904	1.43149	1.55978	1.40897	1.9671	1.51848	1.41561	2.03866	1.36701	1.46534	1.7106	1.94608	1.25555	1.45207	1.71845	2.04662	1.44208	1.38603	1.83814	1.71798	2.37872	1.34544	1.37286	1.40266	1.3594	1.31428	1.28483	1.45625	1.46375	1.40402	1.31491	1.55477	1.85734	1.68286	1.24359	2.36721	1.48083	1.69699	1.3736	1.73217	1.6283	1.27689
776.68	1.58851	1.59813	2.25943	1.6075	2.65579	1.67551	2.10489	1.52854	1.44037	1.56816	1.38575	1.94664	1.51469	1.40209	2.01624	1.35227	1.4337	1.71383	1.91925	1.23902	1.44341	1.72181	2.00364	1.45383	1.39973	1.82704	1.71355	2.34461	1.36005	1.38238	1.39434	1.33532	1.31728	1.2884	1.46232	1.46012	1.40955	1.31602	1.55379	1.90023	1.69014	1.24946	2.37456	1.48709	1.69418	1.38124	1.723	1.6457	1.2811
778.68	1.57697	1.60651	2.2592	1.61488	2.64709	1.66745	2.07303	1.52409	1.40316	1.58338	1.41067	1.95399	1.52479	1.39871	2.00668	1.34207	1.41474	1.69208	1.96061	1.27301	1.44761	1.73396	1.99473	1.45294	1.39315	1.83988	1.72699	2.33244	1.3462	1.34925	1.41194	1.33882	1.32601	1.29471	1.44646	1.4626	1.38646	1.30466	1.56943	1.8591	1.67228	1.25457	2.36814	1.45856	1.69637	1.38803	1.73893	1.65511	1.30002
780.68	1.58041	1.59789	2.2894	1.62425	2.69197	1.7009	2.08054	1.51774	1.38797	1.58879	1.40023	1.96265	1.53636	1.40197	1.99489	1.33525	1.43252	1.68961	1.99013	1.26191	1.44766	1.74607	2.016	1.45375	1.40489	1.82168	1.75199	2.33356	1.34833	1.3492	1.38599	1.32963	1.32366	1.28912	1.42325	1.41567	1.40161	1.29681	1.54736	1.89086	1.66664	1.24926	2.35658	1.46013	1.67878	1.37454	1.73545	1.63246	1.26273
782.68	1.57196	1.60056	2.33429	1.60688	2.65982	1.68554	2.08571	1.51554	1.39778	1.59544	1.39124	1.9559	1.5092	1.38949	2.0139	1.34173	1.44544	1.67332	1.95136	1.26115	1.44001	1.75028	1.94784	1.43373	1.40663	1.81115	1.75578	2.35886	1.35862	1.36474	1.384	1.33496	1.32422	1.29554	1.43335	1.4319	1.38743	1.28437	1.56654	1.8598	1.64882	1.27113	2.36525	1.44021	1.69251	1.36663	1.73977	1.66463	1.2737
784.68	1.55646	1.61399	2.28689	1.59116	2.54414	1.67296	2.07665	1.51614	1.40475	1.57726	1.40159	1.97577	1.51359	1.40546	1.97641	1.3324	1.40703	1.68312	1.97929	1.26607	1.44289	1.70622	2.00293	1.44309	1.39037	1.78451	1.74136	2.31488	1.35236	1.36106	1.37521	1.3383	1.31236	1.28625	1.44435	1.43291	1.39252	1.29623	1.55919	1.85457	1.66321	1.27126	2.34816	1.43956	1.68424	1.37835	1.75756	1.65179	1.29981
786.68	1.52698	1.61487	2.30276	1.63491	2.65	1.65949	2.09779	1.52541	1.43041	1.58222	1.38368	1.97532	1.5083	1.39143	1.98483	1.35689	1.40692	1.73338	1.94621	1.24451	1.45013	1.72242	1.9731	1.4379	1.40399	1.80125	1.69872	2.35292	1.30978	1.35673	1.38725	1.33751	1.32479	1.2925	1.45617	1.43929	1.35509	1.29566	1.52813	1.872	1.68461	1.2704	2.33056	1.4406	1.68666	1.39081	1.73595	1.63815	1.2727
788.68	1.51249	1.57637	2.23372	1.60306	2.57	1.65334	2.07916	1.50785	1.42938	1.56435	1.3844	1.97949	1.5039	1.39154	1.93304	1.35142	1.38823	1.72043	1.92376	1.2426	1.44899	1.74445	1.97187	1.43831	1.40291	1.75897	1.72001	2.32581	1.3395	1.36454	1.39451	1.32399	1.32109	1.28117	1.4347	1.4507	1.36375	1.30434	1.5294	1.85152	1.66879	1.26484	2.32274	1.43266	1.67959	1.36624	1.71579	1.66424	1.29402
790.68	1.5148	1.59298	2.29053	1.5939	2.55312	1.66859	2.05961	1.51622	1.38507	1.57212	1.39801	1.95516	1.50668	1.3894	1.953	1.34444	1.39873	1.71009	1.91038	1.26121	1.44948	1.68029	1.99571	1.44371	1.39972	1.78571	1.68253	2.28497	1.35493	1.36691	1.3733	1.32239	1.3122	1.28663	1.39123	1.45657	1.36595	1.27904	1.51313	1.80732	1.65494	1.26165	2.32539	1.42083	1.65799	1.35704	1.66437	1.61324	1.26989
792.68	1.51037	1.59954	2.32316	1.61294	2.68326	1.63117	2.06388	1.52564	1.40115	1.57554	1.41217	1.98914	1.50525	1.4001	1.96942	1.34723	1.40444	1.71771	1.95672	1.26532	1.45664	1.67618	1.99556	1.44164	1.41183	1.81353	1.73493	2.36444	1.34253	1.39328	1.37567	1.32953	1.3082	1.2853	1.43558	1.44683	1.37433	1.28703	1.55114	1.84652	1.65574	1.2391	2.29074	1.43672	1.65236	1.36292	1.7341	1.64572	1.28062
794.68	1.50529	1.57907	2.31793	1.62033	2.59815	1.63148	2.08612	1.5103	1.37548	1.54845	1.40483	1.99377	1.5193	1.38683	1.95999	1.3347	1.43786	1.70001	1.92432	1.24913	1.46977	1.71642	1.96076	1.44604	1.39228	1.79846	1.73464	2.31848	1.32829	1.35569	1.37273	1.32233	1.30417	1.29816	1.41854	1.43855	1.36056	1.27445	1.53752	1.81604	1.65473	1.25854	2.27489	1.43719	1.66964	1.35743	1.70107	1.62089	1.28163
796.68	1.50173	1.56351	2.32544	1.62415	2.58702	1.61346	2.08631	1.51233	1.40202	1.5618	1.40679	2.0024	1.49845	1.37349	1.97144	1.32616	1.42641	1.71082	1.94516	1.24522	1.45748	1.68791	1.95693	1.44622	1.40474	1.80361	1.70273	2.30683	1.33536	1.36416	1.37545	1.3116	1.30785	1.27339	1.40905	1.41766	1.36776	1.28265	1.56382	1.82478	1.64702	1.26113	2.24763	1.44874	1.69163	1.36022	1.70032	1.63906	1.27108
798.68	1.47449	1.59748	2.27656	1.60817	2.60549	1.60241	2.07104	1.50591	1.37331	1.57017	1.41009	2.02144	1.51602	1.3957	1.97675	1.31021	1.42084	1.69671	1.9191	1.26994	1.46912	1.68566	1.92296	1.43572	1.38074	1.77984	1.73208	2.32857	1.35245	1.36572	1.40204	1.32872	1.30969	1.28106	1.41167	1.43552	1.37152	1.2794	1.53442	1.82822	1.63374	1.26107	2.28242	1.41762	1.66809	1.37819	1.71692	1.58951	1.26348
800.68	1.49136	1.55428	2.29971	1.61164	2.63574	1.60563	2.04496	1.49345	1.3566	1.57154	1.40735	2.02157	1.50634	1.39434	1.9551	1.31238	1.43409	1.6951	1.92491	1.21916	1.45133	1.67102	1.92092	1.44139	1.38201	1.76627	1.72377	2.3093	1.32005	1.3767	1.37381	1.31383	1.29962	1.29315	1.39078	1.41056	1.34786	1.27749	1.52647	1.83502	1.66875	1.26635	2.24997	1.40877	1.64047	1.35832	1.71418	1.64299	1.25887
802.68	1.47275	1.5805	2.32909	1.59915	2.59402	1.5935	2.0243	1.50655	1.3672	1.59431	1.42383	2.00673	1.50208	1.38902	1.97022	1.32718	1.41903	1.67896	1.9275	1.23621	1.44847	1.65327	1.94355	1.45963	1.39067	1.78679	1.6924	2.3189	1.31318	1.3827	1.3686	1.32937	1.31256	1.28478	1.39085	1.40139	1.36444	1.26971	1.5223	1.8158	1.62884	1.26975	2.28326	1.44041	1.67322	1.36278	1.6646	1.64419	1.2607
804.68	1.4727	1.56885	2.25871	1.5993	2.55181	1.59179	2.02764	1.49865	1.35562	1.58354	1.41781	1.97794	1.51429	1.40489	1.93625	1.33987	1.4226	1.68088	1.93091	1.23104	1.44606	1.69546	1.89692	1.43365	1.3981	1.77364	1.71691	2.33647	1.32242	1.37193	1.37628	1.29832	1.30577	1.28769	1.38059	1.39956	1.35984	1.26695	1.544	1.82424	1.64384	1.25381	2.23573	1.40348	1.67099	1.35698	1.69455	1.61909	1.25616
806.68	1.47633	1.58136	2.31476	1.58488	2.67509	1.57958	2.01764	1.50236	1.38209	1.59516	1.41735	1.98866	1.49782	1.40957	1.89819	1.33487	1.4133	1.65975	1.90074	1.26084	1.44524	1.66975	1.87439	1.43722	1.39011	1.76768	1.74472	2.31343	1.32489	1.37307	1.37993	1.30137	1.30567	1.28564	1.42347	1.40192	1.35982	1.25141	1.50984	1.81627	1.63827	1.2472	2.2089	1.41832	1.65086	1.34681	1.66182	1.57854	1.26029
808.68	1.47894	1.55417	2.27804	1.59309	2.55122	1.56316	2.0203	1.50811	1.36974	1.55482	1.3954	1.96398	1.50099	1.38965	1.88123	1.3132	1.41001	1.67059	1.86879	1.2177	1.44286	1.6738	1.92526	1.44462	1.38831	1.71539	1.71911	2.30246	1.32657	1.37922	1.39638	1.32294	1.31987	1.28929	1.3941	1.43409	1.37325	1.24563	1.51858	1.83288	1.62359	1.25808	2.24175	1.41531	1.64153	1.36167	1.72072	1.60453	1.26273
810.68	1.47166	1.53971	2.19741	1.59914	2.49304	1.55321	2.00505	1.49048	1.36628	1.56028	1.40015	1.99548	1.48178	1.36066	1.89276	1.29634	1.37851	1.66099	1.86552	1.23036	1.43913	1.64938	1.87557	1.44284	1.38588	1.71874	1.68732	2.2513	1.31551	1.38167	1.36532	1.31615	1.30859	1.28535	1.3975	1.42628	1.35899	1.25611	1.51103	1.81808	1.65387	1.23893	2.19259	1.4019	1.67305	1.35745	1.68165	1.61465	1.24886
812.68	1.46614	1.54671	2.29477	1.62678	2.56917	1.55587	1.99389	1.51652	1.37235	1.56256	1.40175	1.99546	1.46962	1.37028	1.87279	1.29832	1.36429	1.65904	1.90162	1.23433	1.44487	1.64952	1.92328	1.43163	1.38135	1.7153	1.69531	2.30886	1.30677	1.39607	1.35155	1.29598	1.30689	1.27551	1.39775	1.428	1.36281	1.24895	1.51746	1.80198	1.62761	1.24941	2.20852	1.41657	1.66668	1.34541	1.68463	1.58164	1.25629
814.68	1.45199	1.54671	2.30734	1.60305	2.59838	1.54426	1.98719	1.49105	1.36859	1.54288	1.40264	1.95757	1.48434	1.37334	1.83835	1.30652	1.36889	1.65924	1.87809	1.23066	1.43976	1.65793	1.90245	1.43522	1.38774	1.70704	1.6478	2.23728	1.31015	1.37616	1.37385	1.30439	1.31488	1.27334	1.39971	1.40027	1.35877	1.26505	1.49811	1.83429	1.63332	1.23282	2.16529	1.42162	1.64559	1.3619	1.66767	1.57874	1.24229
816.68	1.45542	1.55364	2.29521	1.56615	2.55907	1.54318	1.97331	1.48703	1.35865	1.51727	1.41086	2.02584	1.49191	1.37657	1.83187	1.30655	1.36019	1.68379	1.90738	1.23437	1.4286	1.66548	1.88454	1.43272	1.38003	1.70149	1.66241	2.28402	1.33538	1.37962	1.3752	1.29765	1.30215	1.28659	1.39636	1.41091	1.34231	1.25465	1.52883	1.82582	1.64504	1.24595	2.1813	1.43821	1.66702	1.36255	1.69342	1.59775	1.24823
818.68	1.43829	1.52652	2.31938	1.58634	2.62688	1.52074	2.03425	1.49371	1.34827	1.53444	1.40168	2.01887	1.47272	1.36734	1.79405	1.30593	1.35657	1.66615	1.86788	1.21074	1.42887	1.67099	1.92231	1.43607	1.3769	1.67844	1.67189	2.26255	1.30996	1.38765	1.37228	1.29394	1.28432	1.26947	1.36652	1.40428	1.35397	1.24624	1.51841	1.8012	1.62772	1.25091	2.1678	1.3973	1.68563	1.33497	1.67012	1.60049	1.24698
Fig 2C	TMEM33+DOX
Time (s)
100.58	1.76687	2.35549	2.2523	2.04177	1.67595	3.13214	1.89006	1.49359	1.67817	2.09373	1.6658	2.21698	1.7075	1.99722	2.11642	1.83448	2.22745	1.70631	2.59787	2.4728	1.70901	2.02492	1.97342	1.58029	1.87292	1.52174	2.13646	1.52419	2.22447	1.87126	2.16669	1.81761	1.65387	2.1062	4.10681	2.4451	5.07443	1.85852	2.10434	2.34536	2.23991	2.32024	1.82625	2.16627	1.99594	1.87557	2.42905	2.11463	2.6749
102.58	1.77441	2.40589	2.26312	2.0248	1.67346	3.05023	1.88279	1.48586	1.68185	2.10891	1.65336	2.20677	1.72895	1.99297	2.21054	1.84017	2.22783	1.72973	2.55222	2.46035	1.69244	2.05243	1.96659	1.59304	1.87213	1.51804	2.13602	1.54136	2.19895	1.8651	2.19411	1.84151	1.67682	2.19921	4.10141	2.463	5.1649	1.86431	2.07613	2.32996	2.31816	2.29901	1.84077	2.15405	1.9791	1.85447	2.4233	2.10627	2.71322
104.58	1.74419	2.43277	2.27255	2.00606	1.67182	3.07276	1.89502	1.51598	1.74711	2.06319	1.62461	2.20351	1.70735	1.99332	2.17628	1.73183	2.25114	1.7102	2.4905	2.35743	1.69234	2.00006	1.96328	1.5923	1.85976	1.51364	2.17757	1.53057	2.29539	1.85928	2.10984	1.82767	1.68396	2.47183	4.21696	2.43524	5.07993	1.82446	2.05508	2.322	2.2603	2.26671	1.806	2.1014	2.00518	1.87455	2.44179	2.12379	2.67679
106.58	1.76871	2.30428	2.24072	2.01478	1.6852	3.04053	1.87263	1.50726	1.71542	2.08374	1.62397	2.22166	1.70042	1.97054	2.13589	1.76056	2.22062	1.69069	2.56461	2.4572	1.6827	1.98377	1.97169	1.57959	1.87622	1.51934	2.14603	1.51525	2.26238	1.8644	2.17443	1.8154	1.68182	2.75847	4.34506	2.46092	5.0748	1.85426	2.01289	2.33528	2.31357	2.33883	1.86336	2.11194	2.02479	1.88802	2.39558	2.09877	2.72425
108.58	1.77417	2.33743	2.2471	2.06202	1.70512	3.0255	1.90137	1.53205	1.75029	2.08352	1.68412	2.23885	1.72437	2.01779	2.13484	1.75455	2.218	1.72617	2.65155	2.48354	1.69324	2.0247	2.03414	1.60781	1.8727	1.51658	2.18533	1.50999	2.28801	1.84405	2.12502	1.80152	1.71366	2.72876	4.34913	2.4798	4.97523	1.84044	2.02618	2.3394	2.25782	2.35527	1.81286	2.12179	2.02355	1.85904	2.36984	2.13862	2.68275
110.58	1.75171	2.36059	2.22603	2.05965	1.70029	3.09019	1.91867	1.52359	1.77145	2.09504	1.66026	2.18795	1.74104	2.02905	2.29641	1.85411	2.24149	1.75279	2.68948	2.48076	1.69394	2.0155	2.03745	1.61603	1.91495	1.53073	2.21115	1.50523	2.29506	1.84775	2.10443	1.80883	1.74084	2.7206	4.35474	2.52491	5.16692	1.8481	2.01514	2.33429	2.29559	2.32485	1.85138	2.14813	2.01054	1.86802	2.39502	2.12005	2.63514
112.58	1.75035	2.24211	2.27527	2.0352	1.6979	3.02476	1.91976	1.5193	1.75108	2.10118	1.65371	2.17585	1.7136	1.99431	2.33569	1.80816	2.25935	1.74261	2.7115	2.38915	1.67856	2.00093	1.97655	1.59233	1.88053	1.53429	2.197	1.50379	2.25749	1.90467	2.15126	1.81244	1.77557	2.75199	4.45583	2.58234	5.10996	1.84604	2.04981	2.36975	2.36216	2.35775	1.84257	2.13654	1.97885	1.8693	2.4301	2.14763	2.63099
114.58	1.74566	2.25909	2.23807	2.02011	1.71305	2.98871	1.9532	1.50762	1.79301	2.11257	1.64597	2.16612	1.73958	1.9871	2.4287	1.78986	2.24655	1.70148	2.68624	2.39346	1.69374	1.94989	2.04671	1.5906	1.9015	1.53339	2.19757	1.50738	2.27192	1.87015	2.13833	1.80045	1.77308	2.69017	4.39245	2.59962	5.15326	1.82487	2.01294	2.32605	2.3027	2.35148	1.83149	2.12666	2.02734	1.90713	2.42745	2.11981	2.59619
116.58	1.73849	2.23085	2.25654	2.01883	1.67949	2.92523	1.93888	1.52528	1.80021	2.14897	1.61266	2.174	1.7307	1.99146	2.48618	1.78875	2.24415	1.73814	2.6709	2.40019	1.69013	1.95925	2.0298	1.58457	1.8902	1.53629	2.21129	1.51654	2.27744	1.89063	2.12284	1.80876	1.79747	2.62162	4.40813	2.63904	5.18095	1.82217	2.03135	2.3498	2.34779	2.33327	1.87811	2.22144	2.03812	1.90242	2.41931	2.12756	2.57945
118.58	1.7712	2.22342	2.2418	2.02666	1.69538	2.89979	1.98174	1.53328	1.83536	2.10181	1.6199	2.15062	1.72711	2.01495	2.576	1.84506	2.2736	1.725	2.68359	2.3928	1.71339	1.99268	2.02824	1.57799	1.87728	1.52673	2.22631	1.50939	2.28255	1.9062	2.13014	1.82287	1.81409	2.51859	4.33922	2.62717	5.25011	1.83051	2.04166	2.3581	2.34143	2.35371	1.8873	2.1256	2.01058	1.89049	2.46883	2.12399	2.59906
119.64
120.58	1.74762	2.21659	2.27624	2.06025	1.67621	2.87609	1.95539	1.52875	1.82324	2.11363	1.62293	2.1907	1.72345	2.02463	2.71587	1.97143	2.26644	1.74094	2.73884	2.50532	1.72773	1.97203	2.02085	1.59913	1.8647	1.52574	2.26482	1.50536	2.29073	1.94821	2.14587	1.89679	1.80743	2.48794	4.13704	2.71021	5.18308	1.85255	2.06616	2.38323	2.3391	2.35317	1.85537	2.15634	2.01166	1.88009	2.46668	2.13443	2.58123
122.58	1.72996	2.19581	2.2411	2.06203	1.70456	2.85581	1.92045	1.49754	1.83501	2.13843	1.61053	2.19228	1.73271	2.03289	2.76528	1.90093	2.26539	1.72203	2.67648	2.43027	1.71487	1.95378	2.03252	1.59735	1.87089	1.52832	2.32698	1.51531	2.3064	1.88677	2.14409	1.9031	1.84083	2.45545	4.07435	2.68738	5.1497	1.88996	2.0456	2.36408	2.31689	2.41527	1.85069	2.16774	2.00109	1.87513	2.41792	2.15432	2.61903
124.58	1.75459	2.21113	2.27504	2.08025	1.6816	2.85821	1.95911	1.51195	1.88499	2.14767	1.61882	2.22949	1.72685	2.02748	2.77395	1.98362	2.26617	1.77445	2.61619	2.47184	1.73883	1.94208	2.06807	1.60005	1.86392	1.54147	2.3003	1.49612	2.31352	1.93019	2.185	1.98271	1.91563	2.39914	4.07328	2.73554	5.16759	1.8756	2.00769	2.37065	2.30604	2.39747	1.84143	2.18068	2.02618	1.86752	2.3905	2.13956	2.89659
126.58	1.73756	2.21934	2.27405	2.0848	1.68443	2.78736	1.95986	1.54169	1.98625	2.21887	1.62309	2.22226	1.73902	2.02833	2.85533	1.99584	2.30715	1.74853	2.63054	2.44433	1.71997	1.95268	2.07514	1.59515	1.857	1.51988	2.33453	1.50048	2.3263	1.9351	2.17442	2.01838	1.97433	2.46967	3.97518	2.8273	5.20162	1.87711	2.06864	2.38572	2.28456	2.38011	1.85853	2.13453	2.02979	1.88806	2.36101	2.11776	3.04663
128.58	1.77301	2.28438	2.29053	2.09774	1.67841	2.73673	1.99468	1.55313	2.00112	2.29687	1.67882	2.24148	1.74002	2.01921	2.90509	1.93851	2.25983	1.77998	2.63281	2.57435	1.74136	1.96728	1.97535	1.61511	1.87653	1.54347	2.33536	1.50848	2.32207	1.96923	2.18365	2.04813	2.04526	2.51248	3.9188	2.85862	5.1679	1.89911	2.07805	2.34975	2.37018	2.40227	1.89802	2.16996	2.06328	1.91547	2.37047	2.12483	3.03514
130.58	1.76824	2.20858	2.27222	2.07858	1.6783	2.63427	1.97978	1.51152	1.93378	2.27275	1.68061	2.21034	1.75293	2.07558	2.7605	2.01764	2.25455	1.7773	2.64788	2.48228	1.73118	1.95855	1.89891	1.61065	1.86419	1.51675	2.30176	1.51912	2.2505	1.90596	2.17591	2.03533	2.15751	2.48485	3.79079	2.82228	5.12912	1.86482	2.06483	2.39427	2.32083	2.3757	1.88366	2.17627	2.09032	1.93649	2.39352	2.11193	3.06196
132.58	1.77554	2.24783	2.23384	2.07379	1.6853	2.56883	1.93402	1.51649	1.89802	2.34921	1.70375	2.24986	1.74207	2.07844	2.65068	2.02632	2.23441	1.81882	2.59503	2.44423	1.73198	1.94983	1.86941	1.59867	1.85639	1.50714	2.26853	1.52083	2.21946	1.93987	2.20381	2.02782	2.28558	2.54711	3.72888	2.79344	5.09769	1.8905	2.14892	2.41142	2.33694	2.45923	1.89895	2.21071	2.19775	2.04487	2.33761	2.12537	3.07546
134.58	1.77086	2.18082	2.27699	2.04042	1.66312	2.51675	1.93745	1.50493	1.86086	2.35612	1.69546	2.25486	1.73973	2.07825	2.52545	1.87416	2.21506	1.8313	2.54667	2.53455	1.72316	1.92472	1.79917	1.59902	1.86358	1.50849	2.25326	1.52689	2.19904	1.91799	2.21386	2.11053	2.33493	2.61323	3.60668	2.86019	5.09441	1.88708	2.13855	2.37657	2.28412	2.43079	1.91378	2.21598	2.20511	2.0515	2.34513	2.13406	3.08767
136.58	1.77663	2.19248	2.25186	2.01306	1.6636	2.4782	1.92274	1.46437	1.85483	2.28451	1.73627	2.23246	1.72828	2.0457	2.54879	1.81195	2.2029	1.8453	2.55665	2.52441	1.74296	1.91841	1.78315	1.60094	1.85207	1.50375	2.20429	1.53038	2.26852	1.88232	2.18788	2.12279	2.34887	2.61897	3.56307	2.90537	5.05804	1.87947	2.1492	2.41255	2.29851	2.40832	1.92317	2.19187	2.18707	2.03357	2.30409	2.12617	3.05606
138.58	1.77816	2.13653	2.23438	2.0238	1.65404	2.41613	1.89395	1.46901	1.81037	2.29452	1.70634	2.19705	1.73209	2.02653	2.45911	1.92907	2.18673	1.83501	2.51343	2.54276	1.72258	1.92552	1.75325	1.59944	1.84801	1.49759	2.17929	1.49936	2.24909	1.88735	2.22001	2.17244	2.46296	2.68961	3.57781	2.90271	5.04619	1.89908	2.12209	2.43898	2.30023	2.38478	2.01916	2.23267	2.1855	2.07539	2.29189	2.15953	3.1187
140.58	1.77087	2.18628	2.21423	2.04602	1.63406	2.36924	1.88087	1.474	1.82445	2.2742	1.72022	2.23079	1.70434	2.0531	2.3539	1.91682	2.16549	1.84413	2.43041	2.44668	1.72881	1.87387	1.76633	1.58153	1.82565	1.505	2.16077	1.48985	2.216	1.907	2.22563	2.20036	2.621	2.74671	3.34549	2.91754	5.15726	1.91918	2.17942	2.46944	2.37258	2.43197	2.01567	2.2406	2.20481	2.04748	2.30691	2.17255	3.07394
142.58	1.80545	2.21957	2.20538	2.04166	1.63452	2.3888	1.86914	1.46308	1.82166	2.28337	1.74387	2.22976	1.71437	2.10609	2.36932	1.91521	2.18031	1.87757	2.4602	2.48218	1.73813	1.88605	1.73739	1.60655	1.8444	1.49051	2.16289	1.48255	2.2626	1.97138	2.28888	2.27298	2.67115	2.78875	3.75861	2.88661	5.13753	1.94926	2.14023	2.42597	2.36387	2.42665	2.02123	2.28752	2.17672	2.01315	2.29461	2.06896	3.02923
144.58	1.81679	2.20908	2.21946	2.08892	1.64456	2.3568	1.85887	1.4893	1.815	2.28418	1.7886	2.24372	1.74165	2.10023	2.34431	1.94436	2.16957	1.88945	2.44332	2.49906	1.72499	1.89068	1.7673	1.63103	1.84465	1.50674	2.15202	1.50549	2.25652	1.88996	2.31949	2.2549	2.73521	2.83466	3.73881	2.88684	5.01051	1.93301	2.16233	2.41129	2.32666	2.40434	2.04221	2.22492	2.20626	2.06196	2.26629	2.16309	2.96203
146.58	1.86682	2.25346	2.26307	2.07328	1.67177	2.35065	1.87267	1.46342	1.82787	2.31518	1.79553	2.27453	1.76675	2.14327	2.35492	1.91203	2.21844	1.92842	2.4623	2.53237	1.73876	1.91475	1.79008	1.64303	1.85214	1.52071	2.17517	1.51834	2.27792	1.90681	2.30398	2.30573	2.7619	2.70427	3.87783	2.87785	5.06314	1.92155	2.1264	2.37106	2.30168	2.34545	2.01049	2.17448	2.24177	2.06662	2.25871	2.15668	2.85167
148.58	1.89087	2.2873	2.22969	2.09056	1.69969	2.40423	1.90443	1.48777	1.84684	2.30128	1.83724	2.26184	1.80673	2.1786	2.33472	2.04304	2.21085	1.98154	2.44206	2.5591	1.73621	1.93302	1.77515	1.67137	1.86892	1.50537	2.18256	1.50752	2.26256	1.86469	2.17549	2.33512	2.74006	2.76497	3.85539	2.8011	4.91841	1.90815	2.14564	2.3377	2.31101	2.34012	1.94304	2.09977	2.28208	2.15245	2.24384	2.15355	2.8674
150.58	1.91252	2.33973	2.24166	2.14684	1.70917	2.47584	1.9001	1.50122	1.88319	2.31458	1.85853	2.29287	1.83999	2.20511	2.37606	1.95637	2.22192	1.99689	2.48074	2.55444	1.77793	1.91878	1.7871	1.67782	1.8992	1.50072	2.20304	1.52836	2.30777	1.8938	2.20699	2.30847	2.63097	2.6826	3.76905	2.84335	4.95326	1.8708	2.10343	2.37224	2.32824	2.33045	1.95696	2.15196	2.33602	2.15571	2.23643	2.13409	2.8267
152.58	1.94336	2.43224	2.2579	2.16435	1.75264	2.49078	1.90596	1.51304	1.86615	2.33819	1.90136	2.30314	1.86403	2.24189	2.42373	2.05953	2.22344	2.04626	2.52002	2.59466	1.77374	1.94837	1.81917	1.70596	1.91753	1.55023	2.18499	1.52042	2.31921	1.90327	2.22358	2.32361	2.54949	2.67655	3.68223	2.86341	4.85462	1.85944	2.09435	2.35809	2.31744	2.31312	1.92406	2.19537	2.38319	2.21417	2.26118	2.15372	2.81316
154.58	2.0206	2.3635	2.28955	2.19921	1.78751	2.50388	1.92722	1.52655	1.87136	2.36143	1.95432	2.33616	1.91404	2.28672	2.47024	2.01152	2.28087	2.05608	2.5712	2.61544	1.78547	1.98776	1.8157	1.7178	1.92239	1.5398	2.23195	1.54825	2.30796	1.87193	2.19509	2.34555	2.46494	2.59171	3.73432	2.75638	4.77696	1.81699	2.05955	2.34628	2.31779	2.27971	1.86401	2.16905	2.40188	2.25434	2.24707	2.15591	2.72618
156.58	2.07753	2.4774	2.32605	2.20168	1.82227	2.56454	1.96025	1.5555	1.93878	2.40838	2.00194	2.39837	1.95414	2.28174	2.51364	2.03639	2.26538	2.09011	2.57517	2.59727	1.79272	1.97998	1.88574	1.77635	1.98144	1.56299	2.29267	1.54194	2.36227	1.90321	2.21696	2.35191	2.39861	2.46733	3.58487	2.65355	4.7075	1.75958	2.05049	2.32951	2.29049	2.27491	1.89534	2.15615	2.4441	2.26702	2.22172	2.12333	2.68201
158.58	2.12367	2.56175	2.31017	2.24701	1.84579	2.62082	1.98575	1.57271	1.98747	2.50735	2.0302	2.42617	1.96262	2.33058	2.53776	2.17062	2.33053	2.16246	2.64271	2.77919	1.81602	2.00176	1.84248	1.80288	1.99777	1.5732	2.30829	1.55963	2.321	1.90537	2.22027	2.31162	2.33278	2.42928	3.49075	2.72524	4.6309	1.77663	2.03272	2.33019	2.29333	2.25931	1.88965	2.14512	2.48807	2.29597	2.20502	2.14799	2.67151
160.58	2.17917	2.64893	2.32395	2.31585	1.88563	2.69922	2.00223	1.61654	2.03339	2.54863	2.12189	2.42275	2.0626	2.35998	2.6303	2.13551	2.36501	2.21893	2.69805	2.72222	1.86581	1.99759	1.87371	1.8337	2.01951	1.61681	2.34551	1.56375	2.31169	1.92482	2.25398	2.35288	2.27777	2.42297	3.33152	2.7773	4.68181	1.73869	2.08085	2.36579	2.32082	2.28081	1.88136	2.13872	2.47646	2.27323	2.24996	2.16404	2.6396
162.58	2.21395	2.62568	2.35804	2.32009	1.91611	2.67209	2.00532	1.61837	2.05621	2.54083	2.12522	2.45568	2.08029	2.35615	2.67432	2.24585	2.31562	2.23678	2.68689	2.69691	1.86032	1.99589	1.92386	1.86678	2.05164	1.59148	2.32721	1.60432	2.35995	1.8702	2.19578	2.41035	2.18284	2.38221	3.35857	2.54696	4.43124	1.70857	2.01201	2.32724	2.29292	2.25174	1.88389	2.20914	2.461	2.2594	2.23532	2.14781	2.52247
164.58	2.26924	2.66601	2.41438	2.35647	1.96934	2.76826	2.04098	1.62543	2.07226	2.59932	2.19833	2.482	2.08584	2.38173	2.73881	2.23606	2.33541	2.25845	2.70386	2.75478	1.89033	2.02442	1.89607	1.91357	2.06348	1.61837	2.35291	1.6121	2.35587	1.83394	2.16077	2.38528	2.10916	2.32349	3.23456	2.62848	4.32154	1.66801	2.0571	2.33021	2.28765	2.19244	1.89819	2.19928	2.45059	2.29195	2.22527	2.12374	2.49488
166.58	2.31724	2.66605	2.38852	2.41287	1.97848	2.81019	2.06801	1.65386	2.10369	2.6379	2.19051	2.46243	2.11004	2.36547	2.70037	2.21824	2.33439	2.28988	2.7213	2.70698	1.91287	2.02002	1.9173	1.91111	2.08655	1.62803	2.36198	1.62024	2.34934	1.86487	2.30101	2.36661	2.04777	2.2744	3.22674	2.68693	4.30772	1.70043	2.0296	2.35701	2.2765	2.1803	1.85494	2.1231	2.49553	2.27771	2.21217	2.13038	2.40564
168.58	2.37487	2.69113	2.41034	2.39603	1.98638	2.81912	2.08964	1.67549	2.14105	2.64889	2.26233	2.50284	2.1648	2.40172	2.73149	2.26287	2.37893	2.27674	2.76847	2.64419	1.93088	2.05308	1.91718	1.95701	2.12926	1.62241	2.39131	1.64954	2.38142	1.8382	2.29175	2.27674	1.9995	2.23138	3.12038	2.67487	4.21801	1.64807	2.05384	2.33496	2.26982	2.19259	1.85415	2.06628	2.42536	2.25724	2.2263	2.09505	2.35836
170.58	2.38765	2.70696	2.4317	2.41641	2.03846	2.82758	2.08019	1.69298	2.16458	2.67386	2.26567	2.48757	2.21306	2.44967	2.77694	2.30959	2.36897	2.32342	2.74127	2.73198	1.95096	2.0322	1.92514	1.95597	2.09781	1.63048	2.37761	1.66715	2.37277	1.84205	2.28367	2.26521	1.96884	2.19684	3.05459	2.66638	4.19979	1.64353	2.08159	2.35413	2.25894	2.18055	1.84398	2.12201	2.39704	2.20908	2.17781	2.10641	2.35788
172.58	2.43291	2.78426	2.45596	2.43704	2.03902	2.8488	2.12553	1.72539	2.16843	2.68585	2.28753	2.54052	2.21999	2.44161	2.80036	2.28896	2.3439	2.36875	2.7753	2.7775	1.9696	2.05558	1.94744	2.02791	2.16112	1.65264	2.42816	1.66163	2.42845	1.77666	2.293	2.18191	1.91705	2.15293	2.9305	2.61763	4.0813	1.65141	2.05011	2.32322	2.20545	2.14399	1.76967	2.12971	2.33872	2.14775	2.14828	2.14697	2.31113
174.58	2.44435	2.72002	2.45369	2.48002	2.03781	2.88693	2.12404	1.71472	2.16049	2.682	2.31494	2.51313	2.23333	2.43499	2.83359	2.25733	2.36498	2.3737	2.7401	2.7525	1.96515	2.06463	1.93235	2.02232	2.17237	1.65523	2.44133	1.68116	2.41068	1.77201	2.22117	2.09817	1.85161	2.10014	2.8466	2.56619	3.92926	1.60613	2.02495	2.31307	2.28473	2.04159	1.71985	2.66183	2.25504	2.05147	2.12269	2.08206	2.20225
176.58	2.4547	2.73967	2.42134	2.52474	2.05439	2.8282	2.12478	1.73724	2.1892	2.70285	2.35995	2.47034	2.21726	2.45018	2.84362	2.23419	2.36306	2.34599	2.71584	2.75742	1.97524	2.05068	1.9355	2.04318	2.17687	1.6624	2.4199	1.70019	2.45703	1.41922	2.25138	2.13982	1.84974	2.12275	2.81133	2.60409	3.91304	1.6225	2.02824	2.37954	2.2563	2.07541	1.79748	2.08871	2.26398	2.07177	2.18035	2.12267	2.33198
178.58	2.46433	2.71877	2.45497	2.49782	2.05882	2.78405	2.1187	1.72246	2.16002	2.72129	2.36406	2.50578	2.22327	2.45414	2.81081	2.21687	2.34134	2.40173	2.72457	2.81	1.97011	2.0388	1.93814	2.08484	2.1838	1.66174	2.40892	1.70186	2.43661	1.7963	2.15558	2.09342	1.80612	2.07872	2.73202	2.58302	3.84123	1.61557	2.01821	2.34895	2.24661	2.07941	1.71851	2.05536	2.25894	2.0709	2.17365	2.11128	2.29372
180.58	2.44393	2.70926	2.41601	2.51156	2.04376	2.74166	2.10291	1.72788	2.14526	2.66619	2.35203	2.4764	2.1976	2.40832	2.74441	2.24531	2.343	2.33011	2.72759	2.67467	1.98839	2.03342	1.89358	2.10431	2.13555	1.6251	2.4137	1.70315	2.38017	1.81741	2.26813	2.07921	1.78109	2.13701	2.67127	2.57733	3.80483	1.58478	1.99178	2.37353	2.27321	2.03231	1.7487	2.11978	2.2836	2.04322	2.19763	2.17335	2.25734
182.58	2.44681	2.66675	2.44401	2.47745	2.03835	2.71103	2.10406	1.73987	2.13865	2.62142	2.33793	2.47196	2.20863	2.41763	2.77247	2.21634	2.35617	2.35916	2.70239	2.75922	1.98767	2.01048	1.90445	2.08662	2.16277	1.64099	2.43019	1.69695	2.37665	1.80956	2.19911	2.01439	1.78356	2.0788	2.65814	2.63566	3.67966	1.57393	2.02009	2.31896	2.35245	2.03038	1.69946	2.1171	2.3138	2.1059	2.17993	2.10571	2.22843
184.58	2.4667	2.56724	2.42371	2.48668	2.03939	2.69708	2.08032	1.75022	2.15105	2.65601	2.29675	2.46487	2.17903	2.42912	2.77929	2.22038	2.33805	2.36064	2.68413	2.76017	1.97866	1.97597	1.90312	2.11778	2.14557	1.63353	2.42068	1.71774	2.39259	1.76283	2.22848	1.98054	1.745	2.12452	2.62348	2.62519	3.63463	1.59684	2.02877	2.35646	2.28399	2.05151	1.67403	2.13359	2.30094	2.11192	2.17309	2.1225	2.22986
186.58	2.44698	2.49857	2.43382	2.47466	2.01382	2.63694	2.05676	1.71624	2.10979	2.59919	2.29119	2.464	2.17717	2.43412	2.75681	2.24964	2.31881	2.38922	2.64647	2.81228	1.97429	1.97768	1.86464	2.0853	2.14172	1.62671	2.41194	1.70759	2.41103	1.78763	2.18377	1.9128	1.72848	2.06442	2.53598	2.6272	3.67903	1.56019	1.99573	2.39547	2.29459	2.0724	1.64533	2.01639	2.23025	2.07581	2.155	2.14841	2.19654
188.58	2.418	2.51706	2.36058	2.42709	2.00239	2.54859	2.06648	1.68597	2.08655	2.5515	2.28511	2.40555	2.13356	2.34524	2.69388	2.1911	2.3123	2.34343	2.57837	2.70025	1.94648	1.99425	1.81605	2.0963	2.14328	1.62477	2.38803	1.69799	2.41384	1.78206	2.12558	1.86116	1.72785	2.05585	2.5214	2.71782	3.64596	1.55972	1.99106	2.40217	2.31564	2.04675	1.65978	2.14603	2.22203	2.02823	2.17951	2.13694	2.20858
190.58	2.40648	2.42601	2.38154	2.4519	1.98737	2.50432	2.02339	1.68002	2.05033	2.49744	2.29034	2.37052	2.09246	2.33791	2.65164	2.15978	2.27887	2.27534	2.50721	2.69789	1.94841	1.92809	1.81919	2.07319	2.06169	1.59293	2.35999	1.68282	2.42603	1.77235	2.24498	1.84769	1.69695	2.02491	2.28261	2.70048	3.62209	1.55531	1.99778	2.32907	2.25969	2.02051	1.67679	2.14845	2.19097	2.01004	2.15205	2.09426	2.13207
192.58	2.37559	2.35462	2.31912	2.41034	1.95444	2.48508	1.99414	1.64927	2.01813	2.50161	2.18629	2.34686	2.06501	2.29935	2.58758	2.09535	2.26068	2.22712	2.46801	2.64273	1.91956	1.92832	1.77542	2.05659	2.08917	1.59125	2.35878	1.66266	2.31347	1.75698	2.23624	1.82323	1.7008	1.99249	2.39033	2.72377	3.54158	1.55671	1.95581	2.37642	2.32824	2.01643	1.65447	2.1231	2.13772	1.96645	2.14437	2.11381	2.12585
194.58	2.37153	2.31298	2.29651	2.40214	1.93378	2.39488	1.98891	1.61159	1.95542	2.44513	2.17032	2.32364	2.04084	2.27009	2.52821	2.12373	2.25074	2.29109	2.40697	2.66042	1.93858	1.89026	1.74298	2.07293	2.07366	1.57874	2.33321	1.66652	2.37228	1.75511	2.26898	1.81516	1.67693	1.95643	2.36628	2.71628	3.52863	1.578	1.99369	2.40322	2.30087	2.00835	1.66858	2.04923	2.11989	1.92505	2.12611	2.11808	2.06161
196.58	2.31645	2.2645	2.26939	2.36898	1.91589	2.33456	1.95313	1.62132	1.96315	2.42704	2.17733	2.26514	1.99864	2.26301	2.49196	2.06946	2.22648	2.27328	2.42958	2.63136	1.92048	1.87765	1.74241	2.04324	2.06757	1.56982	2.30959	1.65027	2.32706	1.6419	2.205	1.78267	1.67002	1.91244	2.3157	2.69263	3.40795	1.54918	1.95635	2.22647	2.29816	1.99349	1.66235	1.8669	2.12989	1.90879	2.11002	2.09426	2.04205
198.58	2.28935	2.1623	2.22904	2.32084	1.87457	2.27806	1.92657	1.61131	1.89143	2.37517	2.13839	2.26264	1.97654	2.23215	2.42898	2.07384	2.22919	2.20768	2.35339	2.63192	1.90789	1.82187	1.65623	1.99205	2.04741	1.54579	2.29715	1.61649	2.31834	1.72562	2.20569	1.72543	1.66409	1.9037	2.23854	2.61723	3.41827	1.55067	1.96696	2.34817	2.25068	1.99326	1.62778	2.06019	2.10371	1.88595	2.13182	2.10906	1.97646
200.58	2.26966	2.1873	2.2302	2.33268	1.89265	2.2597	1.88158	1.58084	1.91213	2.32302	2.12949	2.30853	1.94449	2.20318	2.35996	2.04098	2.21275	2.15718	2.34426	2.64408	1.89612	1.80394	1.7	1.99393	2.01208	1.54037	2.29048	1.61389	2.35745	1.77021	2.21523	1.74711	1.6667	1.92156	2.23288	2.60759	3.49122	1.53734	1.9484	2.3463	2.29026	2.00705	1.63749	2.07563	2.05893	1.87652	2.105	2.11025	1.98136
202.58	2.19858	2.10229	2.19769	2.31611	1.84493	2.21086	1.83988	1.5231	1.83741	2.27913	2.12363	2.20602	1.89565	2.1847	2.3273	1.99938	2.17917	2.0849	2.24764	2.59172	1.87106	1.80834	1.66804	1.96332	2.01476	1.53213	2.2749	1.58718	2.35148	1.74813	2.20686	1.73029	1.63503	1.89399	2.1835	2.60277	3.4106	1.51515	1.91726	2.35763	2.33867	1.97773	1.6425	2.08886	2.07887	1.83595	2.09697	2.08217	1.96348
204.58	2.19183	2.00006	2.19797	2.29027	1.84253	2.17782	1.80056	1.53035	1.81858	2.25326	2.04283	2.21869	1.87128	2.14789	2.24239	1.98244	2.1886	2.06667	2.21676	2.60808	1.83152	1.78285	1.66843	1.95769	1.96124	1.49582	2.24233	1.55699	2.33747	1.73146	2.18024	1.71453	1.63237	1.81667	2.13514	2.57363	3.36057	1.54125	1.97077	2.3678	2.2857	1.98186	1.61721	2.06672	2.0389	1.82203	2.0517	2.10507	1.97436
206.58	2.15683	1.97443	2.14538	2.24152	1.79374	2.10277	1.79208	1.49247	1.78589	2.18977	2.01056	2.207	1.83511	2.11505	2.2375	1.98318	2.14761	2.07554	2.21028	2.57606	1.83123	1.74288	1.57953	1.92046	1.90997	1.48829	2.22202	1.54195	2.29797	1.73608	2.16997	1.69077	1.6287	1.86824	2.11644	2.56893	3.38775	1.51529	1.93277	2.33987	2.21896	1.94074	1.61646	2.09734	2.04759	1.84307	2.07945	2.09235	1.96163
208.58	2.1398	1.96304	2.13458	2.24696	1.77428	2.07111	1.76949	1.48542	1.75823	2.17112	2.00529	2.18582	1.81945	2.11701	2.20932	1.95014	2.13704	2.05574	2.19206	2.65693	1.81174	1.73181	1.6016	1.93056	1.91213	1.4752	2.22512	1.52695	2.27358	1.77284	2.18021	1.66839	1.61723	1.89085	2.09604	2.53994	3.34448	1.48095	1.93092	2.36464	2.32754	1.95494	1.6082	2.11165	2.0476	1.84145	2.07469	2.10289	1.97357
210.58	2.08976	1.90243	2.12827	2.19952	1.74409	2.01037	1.725	1.47117	1.73359	2.14883	1.95388	2.14431	1.77152	2.07059	2.14803	1.92051	2.12189	2.05242	2.12478	2.59961	1.76799	1.68443	1.55985	1.87841	1.88795	1.46367	2.17044	1.51398	2.2416	1.76437	2.15122	1.63488	1.61457	1.84975	2.07191	2.59326	3.30498	1.51635	1.92179	2.38914	2.33565	2.00608	1.59058	2.13443	2.02731	1.83873	2.06168	2.12899	1.99557
212.58	2.05927	1.86818	2.10097	2.19221	1.7451	1.97074	1.66761	1.44175	1.70949	2.14006	1.914	2.15339	1.73189	2.0411	2.09172	1.96842	2.08833	1.99332	2.04989	2.51879	1.75163	1.67663	1.54147	1.84312	1.85783	1.4326	2.18625	1.4918	2.24341	1.70569	2.15285	1.59959	1.58203	1.84161	2.00732	2.49664	3.30037	1.47889	1.91922	2.36841	2.32847	1.96688	1.55204	2.13006	2.00346	1.77384	2.08662	2.06454	2.01717
214.58	2.04462	1.81419	2.09486	2.16218	1.72429	1.98125	1.65635	1.44376	1.73342	2.08002	1.90185	2.1547	1.73431	2.02288	2.06382	1.97932	2.11945	1.94848	2.051	2.59539	1.73446	1.65889	1.53947	1.82244	1.83908	1.43623	2.14958	1.48216	2.24797	1.79014	2.21083	1.59043	1.58728	1.82223	1.98213	2.50211	3.23447	1.46008	1.92841	2.38901	2.32837	1.94276	1.58749	2.12376	2.03704	1.83182	2.09859	2.12594	1.96659
216.58	2.01483	1.78002	2.05255	2.12512	1.68411	1.91653	1.60815	1.40454	1.67461	2.02222	1.82979	2.10636	1.71938	2.02295	1.99591	1.92411	2.05739	1.9939	2.0183	2.55906	1.72298	1.64195	1.52765	1.81068	1.82658	1.42637	2.13809	1.45813	2.21292	1.73095	2.17982	1.56123	1.5651	1.82013	1.96756	2.51982	3.22331	1.46444	1.92555	2.34125	2.35823	1.91018	1.59727	2.12889	2.01047	1.82605	2.07599	2.0966	1.9396
218.58	1.93629	1.7509	2.07305	2.11558	1.66361	1.86312	1.58148	1.38957	1.64705	2.04028	1.84453	2.09528	1.69655	2.03449	1.9346	1.91964	2.04608	1.94209	1.98154	2.60196	1.68805	1.63367	1.49225	1.78761	1.8076	1.4121	2.10336	1.44694	2.16663	1.73814	2.13699	1.56182	1.57582	1.81117	1.91621	2.41037	3.27323	1.48609	1.93393	2.33069	2.33991	1.93264	1.55143	2.19776	2.0486	1.80239	2.12205	2.13869	1.95873
220.58	1.87785	1.71844	2.03554	2.08202	1.62169	1.87556	1.54522	1.34346	1.62139	2.01069	1.7963	2.01579	1.63446	1.93143	1.89923	1.83319	1.94609	1.87445	1.95724	2.6401	1.64925	1.58134	1.47563	1.70794	1.7427	1.38578	2.08155	1.42599	2.18591	1.73353	2.16793	1.54099	1.56108	1.76864	1.91981	2.37353	3.22409	1.47492	1.94426	2.32547	2.29203	1.86544	1.53724	2.07005	2.04332	1.82206	2.09867	2.11846	1.91108
222.58	1.89128	1.71722	1.99545	2.09928	1.63784	1.83123	1.54332	1.33685	1.61163	2.04361	1.78832	2.02687	1.64349	1.93704	1.8687	1.90103	1.99534	1.94427	1.96602	2.58367	1.64336	1.6011	1.48915	1.71459	1.74872	1.40254	2.10018	1.42215	2.14986	1.72992	2.16088	1.53247	1.53956	1.76727	1.87608	2.36342	3.15842	1.46769	1.90172	2.35634	2.32733	1.86701	1.528	2.0511	2.01314	1.79708	2.07812	2.09519	1.93564
224.58	1.87577	1.66716	2.00034	2.06324	1.58976	1.84444	1.52434	1.34245	1.59853	1.99523	1.73806	1.99963	1.63947	1.92598	1.80842	1.85671	2.04504	1.90157	1.94041	2.58228	1.63595	1.58307	1.45315	1.72454	1.75399	1.39053	2.09158	1.40847	2.17993	1.71313	2.18453	1.51129	1.54408	1.77906	1.8637	2.33963	3.20454	1.4213	1.86377	2.31448	2.28848	1.8275	1.52859	2.05455	2.02155	1.78729	2.12589	2.08524	1.90358
226.58	1.84381	1.66698	1.99193	2.07541	1.6118	1.81015	1.49057	1.31377	1.59868	1.94871	1.74488	2.01777	1.609	1.93109	1.78314	1.85817	2.04048	1.86761	1.92426	2.46028	1.62918	1.57734	1.43348	1.70091	1.70221	1.40539	2.05681	1.40147	2.10524	1.69435	2.12628	1.49396	1.52717	1.74742	1.84739	2.32877	3.11621	1.4625	1.87133	2.34387	2.30065	1.84454	1.51926	1.95899	1.9767	1.73258	2.06938	2.07671	1.87906
228.58	1.82729	1.6103	1.9626	2.05654	1.5841	1.79493	1.48035	1.30898	1.59057	1.9641	1.71686	1.99515	1.62005	1.90852	1.76828	1.8015	2.01186	1.8531	1.91022	2.4906	1.61566	1.57469	1.46312	1.67053	1.71555	1.38872	2.04649	1.38572	2.10554	1.94233	2.36864	1.52412	1.5738	1.81847	1.91064	2.56812	3.37067	1.55969	2.10684	2.59005	2.50809	1.96997	1.60916	2.37794	2.05426	1.85551	2.19152	2.17716	1.95814
230.58	1.82486	1.59392	1.95141	2.03763	1.57296	1.73916	1.48136	1.27632	1.5316	1.90262	1.72561	1.97828	1.55116	1.89069	1.73828	1.84967	2.00446	1.83651	1.87472	2.41564	1.59268	1.55697	1.42003	1.64535	1.68142	1.38156	2.07514	1.38058	2.12235	1.694	2.13193	1.47524	1.52	1.69324	1.78651	2.30301	3.03184	1.41379	1.85179	2.3407	2.2829	1.84645	1.51659	2.11193	1.98906	1.71682	2.08893	2.05306	1.83999
232.58	1.79861	1.56842	1.94026	2.04887	1.56606	1.75185	1.45846	1.28947	1.5455	1.88195	1.72155	1.98595	1.57833	1.87468	1.73443	1.81627	2.0032	1.82174	1.84644	2.51658	1.58066	1.56111	1.41319	1.62345	1.6852	1.37165	2.01934	1.36122	2.09445	1.71639	2.13372	1.45974	1.50578	1.68532	1.76466	2.27633	2.99089	1.3825	1.82096	2.3229	2.28475	1.79275	1.5039	2.04314	1.93577	1.72393	2.09168	2.0727	1.81437
234.58	1.77847	1.54404	1.95532	2.01242	1.56793	1.73524	1.46707	1.28572	1.5198	1.90899	1.71254	1.9932	1.56566	1.8694	1.70073	1.81734	2.00406	1.85872	1.8896	2.53449	1.58566	1.56649	1.43935	1.57704	1.67143	1.35922	2.05514	1.35269	2.094	1.70009	2.13816	1.44308	1.50875	1.67984	1.75007	2.24739	3.02448	1.38375	1.8094	2.36898	2.27062	1.80624	1.50263	2.07123	1.96713	1.68106	2.0935	2.10471	1.8352
236.58	1.74833	1.5498	1.91881	1.9964	1.5545	1.69569	1.43604	1.27044	1.51278	1.85473	1.69277	1.94488	1.56096	1.87038	1.69495	1.77947	2.01162	1.80735	1.82807	2.55032	1.55065	1.56038	1.42521	1.58374	1.65745	1.35078	2.00105	1.3344	2.07158	1.71129	2.15872	1.43645	1.48472	1.65789	1.72094	2.24677	3.00396	1.37497	1.7964	2.41062	2.3212	1.81724	1.49475	2.05685	1.93815	1.70002	2.09257	2.09401	1.72666
238.58	1.73364	1.55676	1.93211	2.02567	1.51617	1.70532	1.4188	1.26734	1.49559	1.85578	1.67526	1.93743	1.55625	1.82452	1.6395	1.79107	2.01247	1.77062	1.82775	2.41755	1.541	1.56201	1.39192	1.57404	1.64738	1.3639	1.99943	1.33177	2.06567	1.73956	2.16971	1.40829	1.51063	1.66014	1.69041	2.27807	2.98046	1.3768	1.82293	2.41449	2.33175	1.82161	1.48085	2.05899	1.95938	1.72788	2.04106	2.11914	1.70477
239.74
240.58	1.71108	1.56	1.9263	1.99719	1.51913	1.69755	1.42596	1.26665	1.46243	1.80916	1.6855	1.95486	1.53968	1.83439	1.66074	1.83056	1.99035	1.77592	1.83139	2.46508	1.55077	1.53484	1.38815	1.57055	1.65195	1.35711	1.98117	1.33703	2.09646	1.71003	2.18574	1.41792	1.50492	1.65109	1.65915	2.27563	2.99785	1.36725	1.84835	2.37742	2.37729	1.81755	1.47981	2.06134	1.95798	1.70845	2.05867	2.15206	1.69688
242.58	1.69815	1.50638	1.91006	1.99307	1.51271	1.70193	1.39897	1.24699	1.47181	1.83064	1.62133	1.92374	1.52687	1.80071	1.65062	1.79695	1.99288	1.7696	1.77862	2.46042	1.53118	1.51763	1.37641	1.53014	1.62641	1.35439	1.98649	1.32213	2.11266	1.73008	2.18695	1.41219	1.51755	1.66339	1.71111	2.21542	3.00299	1.38444	1.8861	2.3644	2.3403	1.79908	1.48174	2.11401	1.9718	1.69384	2.06332	2.14861	1.6753
244.58	1.67762	1.5092	1.90045	1.95765	1.5062	1.63789	1.39897	1.24663	1.4667	1.84152	1.68276	1.9227	1.52388	1.85246	1.60015	1.81016	1.99492	1.78481	1.84006	2.44301	1.53362	1.51184	1.39157	1.50193	1.61331	1.35503	2.00871	1.31734	2.02141	1.70908	2.21121	1.39149	1.5091	1.64383	1.66183	2.25479	3.0133	1.37072	1.81053	2.36492	2.35007	1.79712	1.45024	2.0582	1.98791	1.68551	2.05986	2.13643	1.69507
246.58	1.67668	1.4988	1.89606	2.00743	1.53109	1.68062	1.39269	1.24727	1.47159	1.86561	1.67129	1.97694	1.54594	1.82486	1.63674	1.82971	1.95843	1.7919	1.86106	2.46022	1.53768	1.52604	1.41284	1.62802	1.63518	1.35177	2.02183	1.4482	2.10845	1.78203	2.26275	1.4153	1.51055	1.65869	1.6656	2.27227	2.95846	1.39625	1.79786	2.37765	2.35586	1.83958	1.48025	2.05013	1.95742	1.68429	2.06969	2.11219	1.68122
248.58	1.70782	1.76217	1.94996	3.24165	2.30074	1.76669	1.46377	1.27086	1.44828	2.30611	1.6389	4.97092	1.5849	1.81628	1.57801	1.81071	2.01108	1.79568	2.1475	2.42721	1.50155	1.63232	5.63282	4.20661	1.75424	1.41187	2.35447	5.78297	6.15641	1.76095	2.21309	1.40589	1.52143	1.64643	1.71856	2.18922	2.9475	1.38284	1.7758	2.40024	2.36353	1.77924	1.48422	2.05871	1.93334	1.68374	2.08062	2.11357	1.65332
250.58	2.01323	4.7078	2.64464	4.50704	5.00366	3.14406	3.46759	1.55454	1.49371	5.36529	1.71265	5.86768	3.21318	1.88858	1.65032	2.05602	2.20667	2.12434	5.51847	2.5305	1.49592	2.46009	6.54447	4.7809	3.40919	1.71936	4.45663	5.91822	7.29263	1.72859	2.1705	1.39886	1.51579	1.64347	1.67851	2.20986	2.90152	1.37465	1.776	2.38243	2.37364	1.77997	1.47075	2.06649	1.93291	1.66613	2.11974	2.12334	1.64972
252.58	3.33331	5.38632	4.21758	4.79351	5.21262	4.8435	5.0615	3.43827	1.47684	5.36079	1.84796	5.87841	4.5442	1.98395	1.71556	3.05474	2.67419	3.66783	6.27706	2.60417	1.49513	4.26193	6.26779	4.66849	5.37024	2.40833	4.70568	5.67546	7.47871	1.73947	2.16528	1.40061	1.50026	1.61477	1.67376	2.15784	2.91572	1.39033	1.79216	2.39212	2.33813	1.7726	1.45345	2.04343	1.92245	1.64955	2.08562	2.11516	1.64932
254.58	4.07157	5.29035	4.52498	4.61594	5.04049	4.95858	5.02167	4.24633	1.51347	4.92435	2.09351	5.57051	4.55913	2.24899	1.80476	3.36397	3.12324	4.63423	6.09869	2.87124	1.48515	4.69212	5.96407	4.40883	5.37835	2.76405	4.49036	5.21442	7.35321	1.75992	2.15207	1.37768	1.49779	1.60714	1.65826	2.21372	2.85027	1.40639	1.76891	2.337	2.30512	1.77912	1.47415	2.05069	1.93079	1.67236	2.06269	2.07757	1.63644
256.58	4.22832	5.27378	4.572	4.39857	5.04343	4.80487	4.83125	4.2342	1.52773	4.45752	2.4911	5.42079	4.52778	2.68441	1.90535	3.31859	3.22141	4.75184	5.84422	3.36667	1.46245	4.69815	5.45701	4.20564	5.02911	2.92409	4.28797	4.82249	7.15086	1.76792	2.2014	1.39665	1.5139	1.60661	1.67496	2.1706	2.90951	1.40075	1.79323	2.34763	2.33363	1.79407	1.45268	2.05744	1.95032	1.65771	2.05882	2.09561	1.6188
258.58	3.96634	4.99686	4.45272	4.16367	4.87372	4.63488	4.44473	3.95382	1.50332	3.88491	2.74581	5.14311	4.20428	3.05038	2.13189	3.23856	3.14232	4.35059	5.34071	3.67465	1.46873	4.44305	5.33099	3.98442	4.43788	2.90863	3.9502	4.298	7.05178	1.73142	2.17445	1.40797	1.49939	1.61233	1.65146	2.20808	2.9318	1.43073	1.7767	2.39517	2.38371	1.73774	1.45237	1.97703	1.95331	1.67272	2.09314	2.0786	1.642
260.58	3.62889	4.7787	4.27762	4.00243	4.76374	4.52128	4.14266	3.80504	1.55068	3.62879	2.93947	5.0051	3.88944	3.14017	2.38684	3.20665	3.05155	3.90858	4.94097	3.84963	1.46015	4.15456	5.07752	3.8539	4.08201	2.9506	3.83829	3.93828	7.0561	1.72095	2.15386	1.449	1.51169	1.63933	1.66958	2.22307	2.86636	1.42943	1.76856	2.31961	2.33839	1.75609	1.44736	2.07583	2.00305	1.74413	1.99654	2.15125	1.67641
262.58	3.2794	4.68635	4.14655	3.75575	4.57597	4.33631	3.90905	3.64912	1.57317	3.41616	2.92247	4.89093	3.45312	3.00619	2.63551	2.9843	2.78266	3.65699	4.59005	3.80129	1.46886	3.86897	4.91345	3.69561	3.73291	2.82619	3.76903	3.61852	6.56787	1.75655	2.21938	1.46998	1.50413	1.63357	1.66044	2.23767	2.95041	1.42878	1.7729	2.36178	2.40295	1.74227	1.47998	2.08753	2.05773	1.76799	2.10312	2.32431	1.89153
264.58	2.95017	4.51223	3.9794	3.59861	4.43309	4.11761	3.69829	3.38911	1.57549	3.46245	2.70479	4.89615	3.27011	2.84001	2.70574	2.90089	2.69465	3.2316	4.31748	3.59135	1.45439	3.76472	4.78755	3.62738	3.58372	2.81691	3.66555	3.32331	6.60541	1.79323	2.22028	1.50384	1.49389	1.63663	1.63731	2.24246	3.17837	1.42312	1.74122	2.32078	2.3318	1.76702	1.46911	2.13006	2.3096	2.05324	2.11898	3.93672	5.80533
266.58	2.7601	4.29947	3.91697	3.45268	4.33529	4.03673	3.63094	3.15758	1.58279	3.46893	2.56811	4.65704	3.15947	2.82271	2.68546	2.75242	2.67148	3.09291	4.35255	3.47354	1.45758	3.55906	4.59584	3.60918	3.55901	2.79352	3.63548	3.17369	6.58976	1.75558	2.24959	1.53796	1.5094	1.66898	1.6071	2.25959	4.344	1.41463	1.80761	2.44292	2.39567	1.73436	1.49128	2.47699	5.08827	5.04343	2.14361	6.02005	7.31329
268.58	2.54197	4.155	3.73618	3.35203	4.17909	3.90952	3.54155	2.96723	1.62196	3.69718	2.47625	4.55502	3.05991	2.67436	2.55112	2.67399	2.59622	2.90624	4.38281	3.33021	1.44081	3.41034	4.52151	3.54366	3.63577	2.74254	3.58283	3.20442	6.45755	1.8612	2.47093	1.60864	1.616	1.8451	1.62816	2.32767	5.40692	1.41272	1.84054	3.32499	2.96506	1.78284	1.57036	4.63996	5.59689	5.59677	2.29709	6.52164	7.31193
270.58	2.35702	3.93277	3.64727	3.28216	4.03327	3.61296	3.30459	2.89691	1.62046	3.80353	2.26421	4.47684	3.02819	2.63844	2.49294	2.67677	2.56083	2.78009	4.33306	3.1646	1.44388	3.37602	4.2777	3.43255	3.55503	2.65167	3.44494	3.14395	6.34066	1.98298	3.58174	1.78887	2.22802	3.03766	1.62478	2.36251	5.60433	1.41375	1.94265	4.62297	4.19622	1.75156	1.73261	5.8529	5.37244	5.81082	3.55773	6.0373	6.61723
272.58	2.23343	3.73476	3.51386	3.28069	3.91131	3.48965	3.18871	2.78274	1.59962	3.56212	2.12395	4.30574	3.04096	2.59327	2.37375	2.64007	2.49499	2.78098	4.34221	3.04376	1.46236	3.28893	4.21195	3.41264	3.41927	2.61536	3.4568	3.05212	6.15545	2.33963	4.70213	2.51272	3.98265	4.93813	1.63731	2.46863	5.48801	1.42966	2.37277	4.86247	4.50455	1.71961	1.98615	5.8709	4.88117	4.91039	5.51311	5.52449	6.45815
274.58	2.15698	3.59841	3.41736	3.26703	3.76709	3.49177	3.13323	2.78221	1.59965	3.31821	1.96823	4.39972	2.86721	2.5359	2.2492	2.50851	2.36772	2.68765	4.1841	2.90837	1.45267	3.2161	4.14667	3.42879	3.20946	2.51782	3.34882	3.01063	6.12904	3.60245	5.06083	3.76727	4.46636	5.36181	1.63868	2.6601	5.41702	1.42039	3.66066	4.51395	4.35519	1.75791	2.62962	5.55083	4.84418	5.01957	5.90456	5.26701	6.57422
276.58	2.08011	3.46504	3.33805	3.23743	3.63305	3.4421	3.09245	2.76684	1.58737	3.40469	1.82438	4.22833	2.76317	2.37034	2.10508	2.37497	2.28937	2.47449	3.98906	2.77906	1.44014	3.10625	4.03609	3.35206	2.96419	2.48673	3.20426	2.91836	5.96357	4.44483	4.9697	4.2164	4.42691	4.87697	1.63854	2.87251	5.04633	1.44571	4.2325	4.05577	4.1277	1.71203	3.32921	4.76099	4.96789	5.01254	5.63928	5.21521	6.58286
278.58	2.07968	3.34717	3.24925	3.30192	3.55835	3.24308	3.04754	2.71677	1.5741	3.72428	1.72078	4.17253	2.66651	2.21912	1.98082	2.41775	2.16744	2.32878	3.82244	2.6785	1.43462	3.0002	3.92356	3.33884	2.85077	2.43663	3.13075	2.80905	5.86697	4.78598	4.78157	4.21041	4.20485	4.46689	1.63698	3.10174	5.15373	1.47969	4.48413	4.04119	4.18854	1.74154	3.62974	4.53354	5.14511	5.19943	5.13554	5.30342	6.4754
280.58	2.03092	3.16762	3.16365	3.28945	3.42221	3.24778	2.99445	2.62023	1.56634	3.84606	1.68955	3.9734	2.47262	2.1951	1.85918	2.3735	2.12613	2.2823	3.67856	2.69263	1.42937	2.91214	3.66192	3.34662	2.76503	2.36507	3.12005	2.72058	5.68172	4.82531	4.66807	4.10847	3.80652	3.92495	1.66827	3.22137	5.30077	1.46881	4.1084	4.21853	4.3495	1.79006	3.54563	4.48847	5.25611	5.38047	4.80988	5.41669	6.5695
282.58	2.00215	3.09286	3.027	3.19241	3.30973	3.21992	2.80765	2.57204	1.52353	3.80683	1.62464	3.75995	2.35498	2.12043	1.73674	2.28331	2.04638	2.25791	3.60882	2.59056	1.43236	2.84074	3.53231	3.25932	2.70463	2.35686	3.14764	2.72149	5.61868	4.54982	4.55599	3.88588	3.55963	3.61255	1.6781	3.39412	5.37553	1.50715	3.71583	4.38715	4.31026	1.79977	3.3458	4.86657	5.19826	5.40282	4.7951	4.92451	6.15915
284.58	1.95468	2.90943	2.91039	3.14346	3.21032	3.14905	2.75404	2.5599	1.53033	3.61641	1.60983	3.60321	2.35441	2.04963	1.6714	2.24358	1.98295	2.20495	3.4598	2.53402	1.43143	2.80057	3.43966	3.18989	2.60666	2.27732	3.16235	2.6451	5.28774	4.20689	4.4385	3.73266	3.45712	3.31456	1.70669	3.33965	5.52205	1.56002	3.3729	4.47617	4.42557	1.93199	3.10999	5.39146	5.14891	5.2966	4.96183	5.42561	5.91188
286.58	1.92481	2.68604	2.86766	3.07807	3.07153	2.90959	2.68257	2.4329	1.52569	3.1619	1.56922	3.58819	2.2905	1.94908	1.60143	2.20539	1.92468	2.09734	3.40905	2.56011	1.40964	2.69129	3.28871	3.01688	2.62007	2.2171	3.099	2.54869	4.98979	4.07816	4.57759	3.56755	3.5927	3.27231	1.73771	3.31937	5.51124	1.61734	3.08154	4.62855	4.54361	1.8831	2.94364	5.44763	4.87819	5.0935	4.80464	5.16612	5.80158
288.58	1.93326	2.58446	2.80246	2.99282	2.98753	2.78019	2.61676	2.38673	1.46274	2.84586	1.56179	3.45443	2.20327	1.94007	1.53149	2.14318	1.92667	2.02038	3.26032	2.48878	1.40559	2.53665	3.14108	2.89498	2.58658	2.17065	2.91102	2.5181	4.821	4.05263	4.67123	3.34166	3.65345	3.42761	1.72767	3.25884	5.30098	1.67103	2.93408	4.60956	4.49814	1.89156	2.77352	5.27995	4.86149	4.84742	4.58994	5.19063	5.53144
290.58	1.89369	2.50569	2.74404	3.00974	3.00348	2.65767	2.65215	2.32071	1.48529	2.73624	1.56938	3.49051	2.22184	1.89682	1.52862	2.13276	1.89673	1.99969	3.20321	2.51423	1.39285	2.42122	3.07938	2.81845	2.6084	2.1606	2.76262	2.45769	4.86905	4.02082	4.82154	3.19017	3.8047	3.51018	1.77669	3.21433	5.23395	1.77979	3.01913	4.41157	4.45038	2.03343	2.9039	4.44388	4.75599	4.7803	4.48288	5.17646	5.22059
292.58	1.8789	2.405	2.59765	2.96772	2.9407	2.6875	2.61268	2.24476	1.44314	2.60819	1.54525	3.28859	2.2258	1.87791	1.50561	2.12442	1.93609	1.99293	3.10554	2.45167	1.40334	2.396	2.89752	2.75411	2.57364	2.10901	2.71002	2.35414	4.59022	3.94778	4.82726	3.2268	3.73991	3.62691	1.77953	3.20295	5.12051	1.91868	3.17808	4.38901	4.35485	2.1135	3.03212	4.74735	4.62367	4.69574	4.52987	5.05742	5.19808
294.58	1.83039	2.26506	2.53398	2.87228	2.80622	2.61247	2.49431	2.14098	1.46986	2.75288	1.52967	3.15891	2.04979	1.84547	1.47745	2.07571	1.89195	1.93879	3.15325	2.37752	1.39882	2.35735	2.7072	2.72153	2.43405	2.09165	2.57344	2.31329	4.50754	3.87974	4.66767	3.21525	3.58035	3.79808	1.77188	3.10961	4.99412	2.13929	3.37411	4.16476	4.28742	2.30018	3.18951	4.68015	4.50279	4.43279	4.53376	4.72787	4.7771
296.58	1.73785	2.15773	2.46197	2.72263	2.71707	2.53311	2.37836	2.09952	1.43122	2.95983	1.53747	2.99859	1.92606	1.8152	1.44482	2.02785	1.88764	1.84275	3.01371	2.33718	1.38367	2.28399	2.49872	2.74095	2.40872	2.05915	2.52989	2.2303	4.33162	4.06768	4.54786	3.29931	3.52819	4.12915	1.76783	3.02839	4.93019	2.50782	3.58361	4.22276	4.38559	2.46661	3.17524	4.60051	4.39457	4.38493	4.40172	4.59399	4.6459
298.58	1.72086	2.05715	2.34393	2.64422	2.65348	2.4577	2.28092	1.95468	1.44835	3.04413	1.55346	2.94439	1.93777	1.77518	1.43371	2.06435	1.86854	1.82251	2.77903	2.37101	1.3756	2.16411	2.39891	2.7913	2.28371	2.01583	2.4784	2.14707	4.29875	4.05218	4.43394	3.25803	3.39304	4.06339	1.81722	3.03646	4.93185	2.79757	3.82567	4.18416	4.21957	2.57734	2.98105	4.72693	4.26163	4.29605	4.27801	4.52564	4.52927
300.58	1.70529	1.95286	2.34204	2.52086	2.54267	2.30802	2.23472	1.88546	1.43177	3.12806	1.53984	2.94419	1.87963	1.79218	1.41989	2.10382	1.87223	1.74591	2.67117	2.31955	1.40067	2.03223	2.3281	2.88105	2.2098	2.01333	2.47738	2.13975	4.32601	3.98255	4.50346	3.257	3.34447	3.76442	1.79022	2.9797	4.84656	2.7386	3.66941	4.16607	4.25335	2.73208	2.81136	4.53314	4.18097	4.11217	4.17846	4.49606	4.41301
302.58	1.6732	1.86262	2.2058	2.4535	2.45175	2.23976	2.13135	1.79966	1.39623	3.02402	1.51383	2.96104	1.75947	1.76934	1.40843	2.06282	1.86057	1.72027	2.69483	2.24212	1.38155	1.95807	2.1889	2.73203	2.18071	1.96067	2.46378	2.04305	4.01485	3.78664	4.33302	3.19078	3.32042	3.34019	1.76545	3.06845	4.72012	2.63442	3.43334	4.21174	4.27136	2.65802	2.81386	4.29221	4.08473	4.04748	4.05606	4.50112	4.28199
304.58	1.66483	1.83569	2.14094	2.38842	2.35555	2.11051	2.15815	1.72279	1.39947	2.76239	1.50892	2.85541	1.75262	1.72738	1.38925	1.99475	1.85681	1.68797	2.61067	2.20564	1.37927	1.89497	2.09978	2.71088	2.14864	1.93812	2.42669	1.98633	3.9725	3.73673	4.2304	3.20215	3.15257	3.10306	1.79	3.05566	4.66914	2.55716	3.0678	4.09041	4.15758	2.73775	2.66542	3.94371	3.79993	3.73016	3.8045	4.49998	4.07928
306.58	1.67418	1.76116	2.06707	2.37524	2.2654	2.05631	2.05876	1.68672	1.39226	2.62138	1.51493	2.76134	1.69691	1.72323	1.37068	1.94782	1.85717	1.674	2.45306	2.2233	1.36638	1.84401	1.9561	2.60201	1.98754	1.91018	2.41518	1.91362	3.6443	3.72141	4.23764	3.02568	3.02223	3.01481	1.80264	3.0171	4.44798	2.51282	2.95347	4.08714	4.20465	2.72225	2.59254	4.25057	3.89611	3.74591	4.0194	4.37255	3.97423
308.58	1.66531	1.70411	2.00061	2.27159	2.21811	1.96412	1.96357	1.58654	1.36952	2.48037	1.49986	2.80408	1.61659	1.71683	1.37413	1.89432	1.83539	1.69049	2.32699	2.19418	1.35725	1.75214	1.88536	2.48202	1.94144	1.86395	2.36042	1.88774	3.54114	3.41357	4.15784	2.82381	2.93229	3.01829	1.77532	2.96017	4.26937	2.35426	2.75405	3.92467	4.18434	2.63846	2.65676	4.27266	3.77153	3.55432	4.1563	4.05712	3.93509
310.58	1.63587	1.6448	1.94673	2.22365	2.10421	1.91056	1.93669	1.54372	1.3785	2.44467	1.48807	2.72765	1.55236	1.67495	1.35842	1.85457	1.83341	1.66219	2.24036	2.14133	1.36984	1.6984	1.73623	2.41596	1.91625	1.85817	2.29676	1.8449	3.50877	3.44104	4.16781	2.76403	2.8909	3.09607	1.74326	2.91037	4.21784	2.27062	2.72346	3.87902	4.07112	2.55749	2.66386	4.03162	3.70948	3.61532	4.23577	3.97532	3.84819
312.58	1.64553	1.583	1.90836	2.16912	2.05588	1.80969	1.88759	1.49902	1.37524	2.48736	1.46696	2.5587	1.48737	1.662	1.33995	1.81921	1.83361	1.6346	2.16057	2.15637	1.3474	1.62358	1.60952	2.31152	1.83115	1.79753	2.19879	1.78124	3.34368	3.57812	4.09837	2.70844	2.83759	3.25683	1.70867	2.855	4.10627	2.14886	2.72321	3.83048	3.99532	2.49323	2.64273	3.94976	3.58111	3.56332	3.97271	3.77567	3.76109
314.58	1.66622	1.54096	1.90663	2.13674	1.95099	1.79962	1.80905	1.46131	1.36848	2.5034	1.49208	2.49108	1.47695	1.68709	1.36674	1.82769	1.85113	1.67288	2.09746	2.16252	1.34763	1.56296	1.5313	2.3087	1.79865	1.7875	2.14149	1.74082	3.11207	3.46558	4.08549	2.6841	2.72679	3.38869	1.7253	2.806	3.97562	2.11984	2.7153	3.69942	3.91216	2.36504	2.56431	3.83837	3.57803	3.48563	3.66623	3.64673	3.69145
316.58	1.63219	1.48151	1.88966	2.07457	1.90941	1.74977	1.70545	1.40027	1.36541	2.48755	1.47994	2.41623	1.44808	1.64809	1.35732	1.79483	1.82219	1.62017	1.95589	2.11403	1.34592	1.50627	1.46239	2.33622	1.74867	1.76021	2.10467	1.66076	2.85899	3.63993	3.92273	2.49331	2.70535	3.24765	1.72556	2.73598	3.98571	2.10712	2.74404	3.59971	3.93812	2.32807	2.55585	3.84024	3.47125	3.37084	3.31383	3.56855	3.61333
318.58	1.6237	1.42861	1.83745	2.00935	1.85385	1.64673	1.63053	1.3478	1.36212	2.41562	1.4947	2.38449	1.42901	1.64623	1.34361	1.75337	1.82566	1.62171	1.83719	2.13058	1.34458	1.44602	1.37724	2.39956	1.674	1.71639	2.11698	1.60835	2.73505	3.57531	3.86073	2.3478	2.73536	2.96503	1.66461	2.64859	3.81662	1.97728	2.72378	3.63198	3.80767	2.22605	2.43821	3.73761	3.4539	3.3019	3.15855	3.4557	3.59204
320.58	1.61305	1.37984	1.75969	1.98039	1.8321	1.60095	1.58642	1.29039	1.35106	2.39003	1.46414	2.32065	1.39856	1.61427	1.31854	1.7174	1.82771	1.63053	1.76671	2.12686	1.33937	1.40989	1.34911	2.42932	1.6506	1.68913	2.07802	1.5809	2.70563	3.29124	3.66583	2.24793	2.66684	2.81428	1.67118	2.65421	3.64516	1.8709	2.65852	3.61745	3.80969	2.18519	2.2947	3.50547	3.22722	3.014	3.20859	3.6724	3.54809
322.58	1.61206	1.37346	1.77733	1.92225	1.80175	1.57119	1.53552	1.21142	1.34533	2.33564	1.46143	2.30609	1.37966	1.64919	1.31382	1.68082	1.81793	1.61588	1.73887	2.13122	1.35018	1.36576	1.31727	2.39097	1.6182	1.65893	1.97291	1.55396	2.60658	3.12029	3.61819	2.15438	2.58228	2.58204	1.65199	2.55392	3.58983	1.75372	2.50722	3.4633	3.77105	2.13945	2.19874	3.65784	3.33115	3.15619	3.18277	3.73725	3.46508
324.58	1.59534	1.32279	1.72863	1.90062	1.7473	1.52866	1.48841	1.17733	1.32963	2.34117	1.46118	2.20545	1.37651	1.61224	1.33955	1.72976	1.84568	1.61515	1.72711	2.12831	1.34348	1.35673	1.2652	2.33932	1.57482	1.64546	1.92654	1.52329	2.53055	3.08042	3.57648	2.06577	2.54849	2.541	1.61528	2.51808	3.66455	1.69241	2.49853	3.28766	3.64476	2.04584	2.10261	3.51887	3.21206	3.12516	3.38619	3.65357	3.43275
326.58	1.56332	1.31013	1.70983	1.91307	1.71262	1.51102	1.45227	1.15505	1.35659	2.34102	1.45219	2.14373	1.36297	1.64061	1.33836	1.689	1.81262	1.57795	1.65496	2.07484	1.33779	1.32478	1.25039	2.24431	1.53582	1.62782	1.8865	1.49693	2.49696	2.87081	3.4148	1.99811	2.41507	2.45451	1.60064	2.5398	3.61017	1.59352	2.40307	3.27876	3.59915	1.99891	2.01479	3.40606	3.16979	2.9662	3.31866	3.68568	3.34263
328.58	1.55986	1.27594	1.67369	1.85019	1.66785	1.51683	1.4061	1.10174	1.32581	2.37107	1.47908	2.07652	1.36118	1.5956	1.32075	1.67766	1.81567	1.61101	1.68322	2.04811	1.33382	1.28829	1.22105	2.22832	1.52102	1.6191	1.86048	1.48842	2.42893	2.80562	3.29022	1.9476	2.3749	2.42952	1.5648	2.50275	3.59235	1.53517	2.30129	3.25148	3.60213	1.94567	1.89962	3.26299	3.19608	2.96747	3.3955	3.53201	3.21492
330.58	1.50869	1.28155	1.66801	1.84187	1.63048	1.47501	1.34302	1.07992	1.33779	2.38613	1.49166	1.97119	1.34256	1.60189	1.30001	1.67828	1.8142	1.57843	1.60049	2.04921	1.32101	1.28702	1.1711	2.17571	1.49881	1.6043	1.86296	1.4405	2.33597	2.68303	3.30584	1.94512	2.28214	2.45414	1.54143	2.48961	3.45634	1.46766	2.23475	3.23412	3.54678	1.8969	1.79421	3.12246	3.1212	2.97756	3.385	3.48909	3.2299
332.58	1.5008	1.24969	1.65753	1.8198	1.58757	1.44783	1.28868	1.05449	1.33161	2.29056	1.4859	1.97967	1.32928	1.58697	1.32692	1.65498	1.81402	1.5895	1.63895	2.06527	1.32395	1.29714	1.16068	2.11823	1.50271	1.54869	1.82729	1.41816	2.30244	2.61822	3.38751	1.89844	2.22409	2.4261	1.51587	2.47972	3.41278	1.43928	2.15703	3.21686	3.46646	1.86759	1.75695	3.21305	3.09609	2.85391	3.18066	3.41671	3.14505
334.58	1.47966	1.22528	1.62927	1.79466	1.5648	1.44256	1.25702	1.03372	1.32595	2.24261	1.46608	1.88307	1.33601	1.58635	1.30341	1.7102	1.82012	1.5887	1.58427	2.08872	1.32874	1.27597	1.14806	2.06613	1.4703	1.53425	1.8209	1.36706	2.17664	2.68774	3.25336	1.85465	2.15065	2.44277	1.51484	2.58726	3.40496	1.4104	2.07492	3.12199	3.45991	1.82207	1.74454	3.04283	3.10587	2.85544	2.94725	3.30699	3.03483
336.58	1.46079	1.22557	1.61217	1.788	1.50076	1.40124	1.23128	1.02538	1.32755	2.08037	1.47243	1.82935	1.31102	1.59005	1.33137	1.66165	1.78936	1.553	1.53429	2.04397	1.31375	1.2649	1.1381	2.00224	1.47396	1.51527	1.7966	1.34581	2.14558	2.67482	3.22332	1.7731	2.09235	2.51458	1.51066	2.51755	3.17131	1.38509	1.96735	3.1216	3.35338	1.81007	1.67299	3.1041	3.10227	2.85168	2.80869	3.31123	2.93141
338.58	1.44899	1.20713	1.61332	1.73675	1.45065	1.36752	1.18731	1.00987	1.31865	1.94605	1.4644	1.77906	1.30769	1.58371	1.3128	1.66633	1.775	1.57246	1.53828	2.06013	1.31808	1.26006	1.15313	1.92807	1.44246	1.48259	1.811	1.3064	2.08935	2.48053	2.98988	1.74933	1.96291	2.58125	1.47278	2.50772	3.20215	1.35741	2.01678	3.06439	3.27067	1.74031	1.65772	2.94464	3.06874	2.81098	2.80234	3.25962	2.83103
340.58	1.4485	1.20503	1.61131	1.71376	1.4268	1.36426	1.15814	1.01484	1.29901	1.8397	1.48352	1.73491	1.30057	1.60237	1.32858	1.64367	1.78182	1.58182	1.52837	2.05297	1.313	1.26974	1.15567	1.86018	1.44215	1.47077	1.7729	1.2812	2.02888	2.57933	2.98913	1.70924	1.86979	2.64605	1.48799	2.50779	3.21365	1.34646	1.99521	2.99406	3.22874	1.71504	1.63362	3.01089	3.00117	2.747	2.6308	3.42416	2.74372
342.58	1.43171	1.21511	1.57718	1.71352	1.41003	1.34981	1.14329	1.01116	1.31773	1.78934	1.44595	1.70894	1.32039	1.60155	1.31645	1.67346	1.78399	1.57026	1.53075	2.04221	1.31365	1.25798	1.14052	1.80287	1.42438	1.47593	1.76867	1.25787	1.9552	2.55223	2.93501	1.70566	1.80393	2.58223	1.46865	2.37561	3.14015	1.33933	2.01149	2.98825	3.16574	1.70158	1.60218	2.982	2.95727	2.67401	2.52964	3.2779	2.66795
344.58	1.41207	1.18549	1.57569	1.71515	1.34501	1.36016	1.1155	1.00175	1.30503	1.70842	1.42129	1.6674	1.29197	1.57375	1.29679	1.64814	1.79446	1.53927	1.49233	2.01212	1.29468	1.24088	1.1356	1.7235	1.40571	1.44731	1.76308	1.24312	1.95469	2.67595	3.01085	1.67643	1.82278	2.41218	1.44367	2.35172	3.06334	1.33071	1.94818	2.96812	3.19504	1.68224	1.56621	2.96137	2.88444	2.64673	2.48381	3.24899	2.59254
346.58	1.40609	1.17767	1.56676	1.69429	1.33581	1.31078	1.11082	0.9963	1.31076	1.68887	1.44243	1.64262	1.29338	1.59635	1.30026	1.67422	1.79241	1.54886	1.47864	2.00669	1.30321	1.24467	1.13274	1.72809	1.41228	1.40001	1.75291	1.22807	1.89874	2.57263	2.96669	1.64911	1.78082	2.262	1.46663	2.2643	2.96512	1.32699	1.90967	2.86702	3.19325	1.6785	1.52188	2.79378	2.92408	2.69417	2.47835	3.18985	2.49517
348.58	1.39604	1.19494	1.55904	1.70897	1.29125	1.33339	1.1005	0.99071	1.30573	1.64848	1.42654	1.61433	1.30296	1.59413	1.30881	1.6541	1.80282	1.5435	1.50076	2.0196	1.28909	1.24337	1.11841	1.70735	1.40307	1.37196	1.75445	1.22566	1.84583	2.41053	2.93099	1.55585	1.78933	2.15626	1.45459	2.26246	3.07991	1.31102	1.8884	2.8412	3.12298	1.63447	1.50566	2.78305	2.94639	2.69422	2.38782	3.17426	2.40587
350.58	1.36067	1.20217	1.5609	1.69652	1.29253	1.34487	1.0947	0.99941	1.26861	1.64918	1.42187	1.61632	1.30716	1.59348	1.31289	1.67615	1.77688	1.54131	1.49359	2.04142	1.30297	1.24297	1.12004	1.69993	1.39948	1.35203	1.76566	1.19857	1.86206	2.46797	2.87971	1.53264	1.77595	2.04237	1.44792	2.26757	3.04407	1.29606	1.86443	2.75416	3.10841	1.62165	1.44143	2.61795	2.88012	2.61024	2.39173	3.01331	2.35786
352.58	1.37929	1.19052	1.55397	1.67332	1.27101	1.35223	1.09109	0.98594	1.30938	1.59964	1.44973	1.61022	1.29632	1.61556	1.29079	1.62898	1.77187	1.54072	1.49694	1.97317	1.2921	1.24411	1.10791	1.70697	1.37278	1.31708	1.74056	1.19418	1.8364	2.40785	2.75758	1.4804	1.71262	1.98668	1.44911	2.20662	2.93119	1.2883	1.87594	2.70961	3.07055	1.59432	1.45391	2.50777	2.81983	2.55081	2.28829	2.71913	2.28462
354.58	1.364	1.20704	1.56937	1.67658	1.25493	1.3273	1.09324	0.98693	1.29215	1.59017	1.43159	1.58911	1.29236	1.59694	1.27981	1.64642	1.78228	1.53632	1.50297	1.98149	1.27568	1.22797	1.11385	1.67853	1.37476	1.33106	1.74868	1.18504	1.8104	2.39058	2.73211	1.45958	1.69914	1.92908	1.44805	2.19731	2.76509	1.29877	1.84273	2.69806	3.08982	1.59062	1.43107	2.57407	2.76551	2.49452	2.29983	2.95182	2.22663
356.58	1.3393	1.20017	1.53966	1.66134	1.24394	1.32249	1.07363	0.97245	1.2982	1.57204	1.41708	1.597	1.28652	1.57602	1.26414	1.63599	1.77205	1.52556	1.48674	1.96385	1.28692	1.23891	1.13229	1.66273	1.37081	1.31186	1.7241	1.16869	1.81669	2.43481	2.63343	1.42268	1.67193	1.95501	1.45488	2.13998	2.69377	1.29156	1.8317	2.63766	2.96722	1.60217	1.44371	2.3942	2.74086	2.48694	2.23951	2.96901	2.1459
358.58	1.32914	1.1937	1.57203	1.6569	1.24977	1.33189	1.08156	0.99503	1.2993	1.56947	1.44267	1.57133	1.29498	1.58007	1.27182	1.63911	1.77827	1.57375	1.49879	1.95591	1.29845	1.23742	1.10911	1.60492	1.35585	1.30775	1.75477	1.16681	1.80138	2.33264	2.4874	1.38592	1.64952	1.98887	1.45645	2.11822	2.61214	1.29799	1.77558	2.58503	2.85972	1.58948	1.39567	2.21974	2.67571	2.36383	2.22049	2.88128	2.09121
360.58	1.32767	1.21067	1.54854	1.66958	1.23797	1.32284	1.07108	0.98696	1.28856	1.55561	1.42454	1.57193	1.27675	1.57406	1.29129	1.64866	1.82276	1.53778	1.49493	1.96701	1.29206	1.24006	1.10562	1.54168	1.36226	1.29939	1.74261	1.15412	1.82273	2.25466	2.46621	1.38308	1.62736	2.06338	1.43869	2.11691	2.42178	1.29554	1.75944	2.5636	2.84304	1.5585	1.43276	2.22585	2.62418	2.29015	2.16965	2.80621	2.03911
362.58	1.31507	1.18795	1.53799	1.67027	1.22128	1.31407	1.05829	0.98729	1.27696	1.53694	1.41748	1.58476	1.293	1.56791	1.25634	1.62891	1.78216	1.50557	1.47519	1.9158	1.28859	1.23581	1.1075	1.48146	1.36443	1.27778	1.73941	1.13984	1.79254	2.20499	2.37685	1.3549	1.56644	2.00835	1.4608	2.06263	2.33146	1.27508	1.65582	2.53459	2.76902	1.55205	1.3454	2.17616	2.51189	2.24134	2.11691	2.62391	1.95655
364.58	1.33504	1.20365	1.55437	1.68355	1.23229	1.33216	1.0785	0.97985	1.29663	1.5477	1.45234	1.57897	1.27682	1.58308	1.27442	1.66274	1.79895	1.54399	1.49479	1.95137	1.28942	1.23585	1.11332	1.46865	1.37101	1.27627	1.75505	1.14691	1.81805	2.1102	2.29163	1.3175	1.5258	1.93955	1.44496	2.1097	2.37513	1.30596	1.72697	2.45786	2.67517	1.55182	1.30474	2.13196	2.46668	2.21205	2.15123	2.59791	1.92892
366.58	1.30585	1.17243	1.54196	1.67597	1.21429	1.31292	1.07425	0.9769	1.30022	1.53512	1.41822	1.56884	1.286	1.59144	1.2446	1.63484	1.77429	1.5296	1.49331	1.91303	1.28758	1.23939	1.11585	1.44118	1.3524	1.277	1.72605	1.14578	1.77647	2.06453	2.21666	1.31431	1.49793	1.88556	1.45579	2.12217	2.31563	1.31348	1.70291	2.41173	2.68064	1.55794	1.31509	2.15146	2.4796	2.20517	2.14043	2.57065	1.84128
368.58	1.32049	1.19926	1.53926	1.65101	1.20458	1.34365	1.06835	0.96948	1.2961	1.52921	1.46219	1.54911	1.27326	1.58708	1.26114	1.64993	1.78505	1.55804	1.49622	1.91859	1.29157	1.22861	1.11182	1.39839	1.34767	1.26949	1.74791	1.12875	1.80749	2.05798	2.14407	1.2903	1.49345	1.87181	1.46486	2.05986	2.17424	1.31421	1.71835	2.40721	2.61626	1.53136	1.30244	2.06915	2.45954	2.18498	2.08523	2.59748	1.80219
370.58	1.32879	1.19416	1.5264	1.65965	1.20753	1.30265	1.06478	0.96773	1.29743	1.52624	1.45593	1.56947	1.28471	1.58836	1.27606	1.64822	1.78296	1.51098	1.47353	1.91816	1.29261	1.2544	1.10573	1.37463	1.34691	1.25338	1.74277	1.12847	1.77934	2.01891	2.103	1.26742	1.45917	1.78835	1.46149	2.08787	2.11077	1.30805	1.68116	2.40335	2.59893	1.52297	1.29082	2.06539	2.3439	2.12339	2.04669	2.5049	1.77211
372.58	1.31741	1.19806	1.5228	1.65991	1.21999	1.33345	1.06259	0.98153	1.29948	1.5286	1.44836	1.5706	1.28818	1.56981	1.25667	1.63296	1.77386	1.51099	1.49246	1.91609	1.28569	1.23171	1.10225	1.34168	1.34804	1.24368	1.72567	1.11754	1.76849	1.96837	2.02981	1.25661	1.42652	1.77462	1.45118	1.97232	2.05203	1.30163	1.70207	2.33742	2.59888	1.49164	1.27436	2.01098	2.28502	1.99495	2.0184	2.4283	1.72601
374.58	1.30543	1.19035	1.53414	1.63025	1.20662	1.32725	1.05914	0.96678	1.27105	1.51531	1.43483	1.53234	1.28457	1.54871	1.26676	1.63091	1.76236	1.50609	1.49631	1.87473	1.27656	1.23134	1.11696	1.3041	1.33573	1.24288	1.73575	1.11486	1.76167	1.96696	2.01295	1.27215	1.40338	1.74256	1.43961	1.69641	1.98241	1.30987	1.73211	2.32574	2.59641	1.4992	1.25693	1.94397	2.22645	1.9788	2.0154	2.38047	1.67754
376.58	1.30944	1.19674	1.55209	1.64619	1.19782	1.31447	1.05335	0.96847	1.29159	1.51528	1.45753	1.56398	1.29208	1.57446	1.2425	1.64835	1.7731	1.5193	1.47977	1.87811	1.27693	1.22084	1.10534	1.28837	1.34518	1.25434	1.72639	1.12451	1.80197	1.84613	1.94752	1.23147	1.37173	1.71274	1.4352	2.01586	1.87827	1.30254	1.67683	2.38916	2.55127	1.53049	1.2543	1.90158	2.14308	1.90046	1.98733	2.31721	1.63065
378.58	1.30506	1.21602	1.54846	1.64725	1.21499	1.30505	1.06775	0.98064	1.28755	1.50637	1.46339	1.56146	1.29231	1.57545	1.26779	1.61146	1.76765	1.51415	1.47692	1.89386	1.29862	1.23432	1.11615	1.27617	1.34794	1.22553	1.74239	1.11307	1.78736	1.89198	1.90003	1.2289	1.36748	1.67187	1.42903	1.9892	1.80139	1.31457	1.6569	2.32531	2.49793	1.49813	1.24769	1.86695	2.1222	1.82484	1.97472	2.2407	1.59587
380.58	1.29035	1.20267	1.51864	1.62711	1.199	1.32155	1.05526	0.96853	1.26966	1.52607	1.45049	1.56103	1.2794	1.58293	1.27285	1.63015	1.76811	1.51506	1.48452	1.86511	1.27933	1.23355	1.08617	1.26931	1.34313	1.22153	1.72786	1.12496	1.74491	1.902	1.89334	1.2245	1.36508	1.62122	1.43634	2.0145	1.74548	1.30955	1.69797	2.30706	2.50734	1.50222	1.24439	1.90922	2.07409	1.77544	1.95213	2.15687	1.52628
382.58	1.30161	1.19571	1.52409	1.60527	1.20006	1.33537	1.05016	0.97127	1.27918	1.51403	1.43571	1.5655	1.29015	1.57001	1.27501	1.64396	1.75599	1.53405	1.47935	1.87843	1.28901	1.21975	1.11038	1.22495	1.32589	1.24284	1.73166	1.12401	1.7876	1.82103	1.85926	1.21245	1.35125	1.56533	1.44096	2.00103	1.71936	1.28706	1.67841	2.29351	2.48143	1.48923	1.22673	1.84975	2.04595	1.7143	1.9131	2.07998	1.51727
384.58	1.28446	1.20191	1.51474	1.63154	1.2065	1.30606	1.05838	0.97841	1.25125	1.52327	1.43655	1.55187	1.2812	1.56238	1.24828	1.61849	1.76413	1.51571	1.48668	1.85962	1.28111	1.23062	1.10955	1.20277	1.35029	1.23087	1.72383	1.11704	1.7458	1.83598	1.85466	1.19852	1.35703	1.55234	1.43959	1.98554	1.6642	1.3217	1.6925	2.3339	2.5173	1.50371	1.22727	1.85898	2.01923	1.72202	1.9361	2.03472	1.49494
386.58	1.26956	1.21544	1.5246	1.61029	1.21053	1.32074	1.05537	0.97141	1.2747	1.51094	1.405	1.55963	1.28692	1.53067	1.24037	1.58789	1.76513	1.52139	1.45451	1.83061	1.26805	1.22557	1.11446	1.19539	1.33866	1.20447	1.71466	1.09295	1.74064	1.81811	1.80938	1.19071	1.34488	1.51722	1.43642	1.99164	1.61991	1.28677	1.6822	2.30296	2.50266	1.49705	1.22982	1.82577	1.99214	1.68873	1.92287	1.9703	1.45587
388.58	1.2984	1.20118	1.51562	1.63294	1.21551	1.3168	1.05573	0.97474	1.29289	1.50622	1.42023	1.55451	1.28115	1.56194	1.25891	1.629	1.78194	1.51995	1.48604	1.85483	1.26434	1.22841	1.11823	1.17135	1.3342	1.21026	1.70419	1.11187	1.75606	1.83104	1.87647	1.19651	1.33974	1.52664	1.41941	1.94123	1.61571	1.30918	1.6405	2.28113	2.51286	1.49846	1.21428	1.79108	1.9575	1.64021	1.91471	1.90161	1.42922
390.58	1.29842	1.21356	1.50335	1.62977	1.20258	1.30374	1.05344	0.96499	1.28915	1.50222	1.39813	1.53946	1.26641	1.54687	1.2616	1.59801	1.76944	1.50372	1.47952	1.81888	1.2666	1.23308	1.10708	1.16862	1.33329	1.20543	1.71441	1.10976	1.72249	1.78669	1.80157	1.18903	1.34283	1.48695	1.41578	1.94349	1.57341	1.30149	1.69731	2.30653	2.43855	1.49112	1.22139	1.79538	1.89724	1.58826	1.89381	1.84561	1.40796
392.58	1.29239	1.1903	1.52373	1.60501	1.19792	1.31504	1.05514	0.96458	1.27658	1.50433	1.42156	1.55896	1.27138	1.53481	1.27594	1.62439	1.78133	1.52215	1.50085	1.79212	1.26591	1.23278	1.11679	1.16779	1.34143	1.19457	1.68221	1.10993	1.73007	1.77212	1.80507	1.18326	1.3251	1.49077	1.41415	1.9389	1.56885	1.29031	1.68402	2.3153	2.51415	1.48496	1.20039	1.82763	1.86043	1.55314	1.92479	1.8235	1.38382
394.58	1.29415	1.21388	1.498	1.60505	1.20738	1.32321	1.05505	0.9567	1.26501	1.50983	1.40091	1.52725	1.26641	1.53863	1.24658	1.61181	1.75758	1.50708	1.50163	1.79933	1.26409	1.21933	1.12122	1.15803	1.33753	1.19176	1.71914	1.10886	1.71484	1.75189	1.78791	1.18683	1.33829	1.44849	1.42105	1.92938	1.55872	1.29354	1.64857	2.28442	2.45232	1.49548	1.215	1.81305	1.82728	1.51936	1.90927	1.79276	1.35925
396.58	1.29379	1.21111	1.50528	1.609	1.19461	1.31725	1.05464	0.98221	1.29251	1.52058	1.40661	1.53989	1.29228	1.54412	1.26473	1.60211	1.76661	1.54302	1.47365	1.79465	1.26621	1.21478	1.11541	1.16669	1.34599	1.20571	1.70346	1.11123	1.72078	1.70824	1.75716	1.17896	1.33213	1.45505	1.41737	1.93588	1.5266	1.28465	1.62037	2.27252	2.44892	1.46931	1.22132	1.80441	1.78382	1.51244	1.88278	1.74839	1.32071
398.58	1.27963	1.23462	1.51396	1.59184	1.19021	1.31634	1.05355	0.96502	1.29517	1.49733	1.38545	1.54315	1.27774	1.54889	1.2539	1.60685	1.77177	1.50111	1.48886	1.80411	1.2639	1.22045	1.1141	1.14695	1.34294	1.19525	1.69932	1.11364	1.74149	1.72275	1.81574	1.1914	1.33972	1.48876	1.42227	1.91601	1.51347	1.27492	1.66699	2.30159	2.44986	1.49633	1.2181	1.7837	1.74784	1.48595	1.90331	1.72892	1.32246
399.61
400.58	1.27237	1.21913	1.48693	1.62556	1.20734	1.32475	1.0517	0.96042	1.29909	1.51529	1.4101	1.53826	1.2689	1.5673	1.23261	1.621	1.75045	1.52192	1.49063	1.78901	1.26095	1.23034	1.10136	1.13302	1.3407	1.19262	1.70471	1.10991	1.71453	1.73655	1.78741	1.18692	1.3342	1.47554	1.4186	1.95037	1.49873	1.2735	1.67206	2.28124	2.41121	1.48256	1.22048	1.81432	1.78484	1.46628	1.9092	1.69095	1.31465
402.58	1.26251	1.21769	1.5155	1.59638	1.19225	1.28823	1.05413	0.95344	1.28867	1.49876	1.41243	1.5291	1.26333	1.54334	1.26118	1.6381	1.73886	1.51145	1.46914	1.77384	1.25662	1.21888	1.09191	1.1411	1.33604	1.19656	1.70453	1.10752	1.69324	1.76507	1.74853	1.19735	1.32635	1.4625	1.42124	1.93186	1.48322	1.28027	1.64498	2.26131	2.4302	1.45494	1.22538	1.81738	1.75994	1.45748	1.88862	1.67965	1.2931
404.58	1.26411	1.23624	1.50011	1.61415	1.20509	1.32161	1.0519	0.96253	1.29185	1.4966	1.41117	1.51506	1.28535	1.52657	1.24913	1.63762	1.74096	1.53562	1.49109	1.74736	1.25482	1.22547	1.11095	1.13547	1.33461	1.19404	1.69843	1.10645	1.72495	1.74526	1.74988	1.19985	1.32791	1.4593	1.42834	1.92227	1.49153	1.27077	1.67711	2.28733	2.44945	1.46931	1.25002	1.81857	1.74837	1.47586	1.88607	1.66742	1.28645
406.58	1.27774	1.21797	1.47817	1.60417	1.20565	1.30877	1.03661	0.96644	1.28195	1.49266	1.40902	1.53821	1.28389	1.54729	1.25344	1.61145	1.7656	1.5152	1.48675	1.78401	1.26074	1.22639	1.11415	1.12442	1.35119	1.17696	1.70742	1.11145	1.71375	1.77224	1.77881	1.17921	1.32693	1.45015	1.42221	1.8907	1.47434	1.28329	1.6743	2.30555	2.42917	1.46699	1.24542	1.81644	1.7372	1.41811	1.8902	1.6465	1.26817
408.58	1.28964	1.24103	1.49539	1.6037	1.20835	1.31022	1.05472	0.98096	1.31935	1.51753	1.43067	1.53103	1.28985	1.5988	1.26504	1.63498	1.77833	1.52588	1.50108	1.78407	1.27354	1.22714	1.12616	1.12803	1.34743	1.19129	1.71967	1.11636	1.71179	1.72265	1.75771	1.18663	1.31936	1.44762	1.4205	1.92153	1.47677	1.27388	1.68293	2.26238	2.40502	1.45942	1.22597	1.86194	1.70457	1.43582	1.88738	1.65835	1.24715
410.58	1.27892	1.25805	1.50942	1.63108	1.20115	1.38221	1.06653	1.00056	1.36866	1.53791	1.45383	1.56423	1.30984	1.60253	1.28695	1.64768	1.83471	1.59358	1.55013	1.80425	1.30211	1.2673	1.18456	1.13672	1.39647	1.19825	1.82495	1.13235	1.78563	1.70323	1.7226	1.18898	1.32134	1.44722	1.42428	1.90959	1.48064	1.26627	1.68309	2.23892	2.4107	1.45438	1.21751	1.75829	1.69938	1.42319	1.88868	1.65222	1.23076
412.58	1.32363	1.27925	1.54839	1.64973	1.237	1.50074	1.07404	1.00663	1.44913	1.57648	1.50134	1.5822	1.30847	1.6091	1.35171	1.67192	1.92719	1.61074	1.57713	1.85476	1.32509	1.32248	1.23294	1.17126	1.41622	1.21263	1.92803	1.17081	1.89936	1.77422	1.73595	1.18631	1.32447	1.48502	1.43096	1.94008	1.46697	1.25965	1.68947	2.28045	2.46616	1.45391	1.24596	1.80668	1.75328	1.44381	1.8775	1.64798	1.24188
414.58	1.34166	1.29209	1.57981	1.69069	1.2539	1.54003	1.10131	1.01041	1.79975	1.60874	1.51945	1.60964	1.30798	1.64705	1.37595	1.68024	1.98263	1.63971	1.64487	1.83996	1.33791	1.34877	1.27943	1.18086	1.43116	1.21348	1.97733	1.20041	1.94199	1.70113	1.71163	1.17625	1.31077	1.44938	1.43108	1.90857	1.4461	1.24193	1.67354	2.25455	2.41521	1.43142	1.21137	1.77909	1.73343	1.41409	1.90741	1.60509	1.2309
416.58	1.34656	1.30635	1.58624	1.69421	1.28549	1.61946	1.12246	1.05331	2.28312	1.68601	1.54264	1.63604	1.37637	1.62603	1.36405	1.7008	1.99678	1.6524	1.67119	1.81807	1.37359	1.37922	1.33017	1.20281	1.46131	1.2391	2.07184	1.21674	1.95978	1.75088	1.72235	1.19251	1.31421	1.45989	1.41501	1.89197	1.46092	1.26268	1.68397	2.22057	2.39831	1.47165	1.21922	1.83646	1.69821	1.42253	1.88314	1.60057	1.24625
418.58	1.36077	1.3663	1.5879	1.69528	1.28388	1.72458	1.12744	1.04598	2.42229	1.71138	1.53508	1.67387	1.34876	1.6235	1.40381	1.70615	2.06077	1.70135	1.67508	1.85405	1.38949	1.40114	1.34308	1.20284	1.49802	1.2334	2.12127	1.25213	1.96331	1.7582	1.67611	1.18691	1.346	1.46266	1.44658	1.93466	1.45312	1.28123	1.66491	2.2344	2.39538	1.45386	1.22643	1.83842	1.69838	1.42857	1.87785	1.61478	1.2472
420.58	1.3862	1.37915	1.60089	1.70444	1.30224	1.80788	1.13835	1.06164	2.48288	1.72098	1.51423	1.67558	1.34342	1.62908	1.39314	1.73814	2.14197	1.68407	1.67136	1.85073	1.39801	1.4225	1.37436	1.23146	1.49392	1.2495	2.14744	1.27754	1.95866	1.74884	1.68967	1.17229	1.32409	1.4806	1.44894	1.89492	1.43189	1.26976	1.66777	2.22937	2.39365	1.46255	1.22528	1.77304	1.71133	1.39557	1.87037	1.59152	1.23228
422.58	1.39302	1.46927	1.63506	1.74233	1.32103	1.98262	1.1357	1.08443	2.39409	1.76652	1.5156	1.71555	1.37964	1.61893	1.41484	1.74358	2.17501	1.70093	1.7429	1.85082	1.41268	1.43683	1.42953	1.23738	1.51751	1.24683	2.25026	1.29629	1.97149	1.71871	1.6863	1.18384	1.32871	1.43249	1.42982	1.91451	1.43742	1.23675	1.64359	2.24668	2.37533	1.45301	1.21928	1.83578	1.69003	1.41117	1.85872	1.60393	1.23944
424.58	1.40708	1.55492	1.60941	1.73375	1.32005	2.18033	1.15109	1.08994	2.29145	1.77646	1.55919	1.68721	1.36398	1.62172	1.44241	1.72266	2.18645	1.69701	1.74613	1.81455	1.40658	1.48065	1.43206	1.25293	1.52421	1.24036	2.26827	1.32682	1.96608	1.73048	1.71117	1.18142	1.333	1.47362	1.40879	1.93607	1.43481	1.23503	1.65183	2.30252	2.39238	1.43449	1.22163	1.81892	1.72343	1.44268	1.88415	1.61442	1.22491
426.58	1.39461	1.60932	1.62829	1.74469	1.3624	2.53382	1.15518	1.07453	2.31182	1.77956	1.56311	1.72531	1.35912	1.6003	1.46128	1.73563	2.22291	1.72369	1.75221	1.85134	1.43441	1.48855	1.48988	1.252	1.56136	1.24151	2.37618	1.34537	1.97656	1.71283	1.70682	1.2016	1.3302	1.44194	1.43042	1.93357	1.44049	1.23632	1.66254	2.29338	2.3975	1.43737	1.22612	1.78472	1.71854	1.44121	1.86668	1.58754	1.25085
428.58	1.4184	1.72303	1.63536	1.78152	1.3681	2.77783	1.1766	1.08455	2.3177	1.80193	1.5356	1.75369	1.38949	1.64007	1.51065	1.72474	2.3147	1.73105	1.7855	1.84468	1.42428	1.50102	1.49643	1.27823	1.58412	1.246	2.46077	1.37735	1.99457	1.78497	1.72456	1.21707	1.33265	1.46887	1.44108	1.94363	1.49284	1.24609	1.64769	2.27214	2.4366	1.42825	1.22713	1.83422	1.71377	1.43782	1.90464	1.6036	1.28572
430.58	1.39974	1.81097	1.63188	1.78614	1.38022	2.96668	1.17648	1.08542	2.42037	1.85075	1.55718	1.76379	1.36719	1.63279	1.49778	1.72886	2.36667	1.717	1.80748	1.82651	1.44925	1.53447	1.50936	1.28004	1.58461	1.25369	2.62765	1.39235	1.96834	1.77934	1.69459	1.25576	1.33946	1.43923	1.41954	1.94994	1.53447	1.21011	1.6271	2.22405	2.39509	1.447	1.22278	1.78235	1.71753	1.45577	1.92756	1.5757	1.2718
432.58	1.4032	2.03078	1.6552	1.77966	1.40523	3.16883	1.19296	1.09488	2.58055	1.87305	1.55918	1.78248	1.39401	1.63896	1.55475	1.71799	2.42821	1.75067	1.89837	1.86467	1.45307	1.55573	1.5814	1.28404	1.60898	1.27455	2.74911	1.40952	1.9672	1.75208	1.71379	1.30081	1.35514	1.45603	1.44988	1.95053	1.57904	1.22552	1.6867	2.25025	2.40083	1.4548	1.19709	1.87097	1.72803	1.47201	1.95719	1.60324	1.28661
434.58	1.4099	2.1475	1.65976	1.81694	1.38978	3.23163	1.1855	1.1077	2.61567	1.89303	1.55607	1.79999	1.38759	1.65114	1.5335	1.73446	2.4107	1.75106	1.91572	1.81866	1.46997	1.58824	1.60403	1.28555	1.61827	1.27486	2.8058	1.42275	1.96065	1.78466	1.72752	1.35198	1.36703	1.46854	1.49189	2.03621	1.68493	1.23445	1.67271	2.2426	2.42395	1.45267	1.23991	1.89459	1.74906	1.48893	1.98561	1.61785	1.3369
436.58	1.41597	2.25076	1.65446	1.82992	1.42949	3.30584	1.19786	1.12704	2.71497	1.92521	1.53571	1.84633	1.39476	1.66788	1.55061	1.7425	2.42841	1.77337	1.93996	1.83214	1.47365	1.61413	1.65391	1.3277	1.66193	1.27458	2.89149	1.48092	1.98977	1.77125	1.77378	1.39138	1.37817	1.48445	1.50069	2.03381	1.79723	1.25538	1.71233	2.25079	2.40699	1.44107	1.22089	1.88717	1.76918	1.50599	2.04786	1.64595	1.3613
438.58	1.4189	2.36681	1.68632	1.85838	1.42271	3.37866	1.21192	1.12362	2.6928	1.89311	1.54745	1.88137	1.40853	1.65419	1.57505	1.75349	2.42609	1.76198	1.98451	1.85314	1.47028	1.64221	1.62636	1.32676	1.66573	1.28659	2.91468	1.49187	1.97451	1.84194	1.79555	1.42698	1.37952	1.50722	1.50003	2.08492	1.96556	1.25925	1.70322	2.15554	2.39296	1.46833	1.2425	1.86357	1.75825	1.54286	2.10025	1.65021	1.41809
440.58	1.41224	2.46072	1.65919	1.92504	1.46176	3.45522	1.20211	1.12484	2.55535	1.89932	1.54997	1.88705	1.39946	1.61394	1.5737	1.7665	2.50049	1.80367	2.00408	1.85015	1.47729	1.6938	1.68547	1.31087	1.70711	1.27048	2.9487	1.52345	1.96311	1.81319	1.77222	1.46618	1.38005	1.45193	1.52056	2.19957	2.21681	1.245	1.72887	2.25359	2.44987	1.45705	1.24745	1.94623	1.79818	1.55638	2.17036	1.63379	1.43625
442.58	1.41594	2.52284	1.68995	1.95051	1.46894	3.6873	1.21895	1.13055	2.57401	1.92116	1.56313	1.93562	1.39236	1.65712	1.5947	1.78341	2.61602	1.84851	2.00802	1.80896	1.47676	1.69351	1.69707	1.32321	1.74014	1.25114	2.98589	1.55785	1.99397	1.80497	1.75758	1.51197	1.39364	1.46525	1.5732	2.391	2.37263	1.26508	1.73407	2.2816	2.45483	1.46669	1.26393	1.99246	1.82286	1.59508	2.3239	1.64995	1.49079
444.58	1.41892	2.55887	1.67752	1.97133	1.47739	3.84804	1.24242	1.12405	2.605	1.94565	1.60447	1.93997	1.43721	1.6763	1.60653	1.73544	2.72033	1.87111	2.05787	1.8115	1.50374	1.71351	1.73474	1.33924	1.78938	1.28585	3.08359	1.59283	2.11026	1.83039	1.79708	1.56088	1.39106	1.47538	1.59045	2.39429	2.43225	1.25242	1.75409	2.2788	2.41431	1.46957	1.22642	1.97617	1.86463	1.60933	2.35208	1.63727	1.51646
446.58	1.41986	2.47424	1.69404	2.01394	1.48819	3.86238	1.24643	1.13538	2.69341	1.9583	1.56541	1.9603	1.4063	1.63116	1.61119	1.76152	2.70871	1.86145	2.10064	1.82871	1.49942	1.77705	1.76814	1.32922	1.75991	1.27767	3.12898	1.60438	2.1494	1.83717	1.78923	1.6603	1.38385	1.47656	1.64361	2.48222	2.45868	1.24201	1.82379	2.2861	2.40047	1.46336	1.24477	2.05318	1.85956	1.59435	2.51629	1.64322	1.53085
448.58	1.41652	2.59076	1.71555	2.10894	1.53903	3.97895	1.25099	1.13314	2.76125	1.96061	1.5618	1.99848	1.42596	1.62565	1.63301	1.75571	2.72293	1.80041	2.12266	1.81106	1.48535	1.77483	1.79903	1.36054	1.77258	1.27864	3.21113	1.68726	2.12527	1.83064	1.77072	1.7646	1.38135	1.49541	1.65527	2.43721	2.59529	1.24292	1.96109	2.26851	2.38545	1.45454	1.24564	2.10019	1.90725	1.66405	2.69375	1.66154	1.62223
450.58	1.43818	2.60799	1.71929	2.17504	1.55888	4.06281	1.26716	1.13757	2.8006	2.00199	1.60035	2.04268	1.42861	1.66055	1.6493	1.74367	2.74783	1.8558	2.13334	1.85217	1.51203	1.7997	1.90053	1.37038	1.77322	1.29931	3.38555	1.73773	2.05874	1.85661	1.77248	1.85774	1.40855	1.46764	1.66699	2.56433	2.80256	1.26988	2.23342	2.28907	2.4672	1.45979	1.24166	2.19219	1.925	1.73885	2.95001	1.68456	1.75761
452.58	1.43582	2.62063	1.73924	2.21298	1.57887	4.13941	1.2586	1.15478	2.89955	2.00903	1.56763	2.03	1.45213	1.69962	1.69765	1.73609	2.7357	1.83436	2.27948	1.82749	1.52955	1.86537	1.94975	1.38335	1.83695	1.30602	3.56639	1.75841	2.10799	1.87185	1.8	1.96562	1.43129	1.49863	1.71015	2.57317	2.87796	1.26075	2.44934	2.31422	2.43498	1.45371	1.2689	2.26901	1.98094	1.7786	3.16909	1.68339	1.89271
454.58	1.44158	2.63141	1.72477	2.28993	1.57906	4.26019	1.27123	1.15602	3.01801	2.06459	1.58153	2.02935	1.43355	1.6818	1.7286	1.74614	2.72033	1.82717	2.37624	1.80645	1.51223	1.89259	1.98083	1.39442	1.86491	1.29723	3.67627	1.77561	2.11342	1.85298	1.75713	2.0966	1.43596	1.4956	1.72785	2.55368	2.84803	1.28277	2.61867	2.32214	2.44083	1.46341	1.25825	2.43667	1.97728	1.78368	3.43542	1.678	2.07763
456.58	1.46178	3.00699	1.72183	2.36679	1.59059	4.29912	1.27488	1.15046	3.12655	2.12958	1.56769	2.08495	1.43831	1.73778	1.70585	1.76986	2.81156	1.84931	2.46121	1.84927	1.52374	1.8828	2.03048	1.41001	1.95152	1.30999	3.81319	1.79945	2.08986	1.8599	1.81109	2.21368	1.45551	1.48934	1.7312	2.47479	2.76255	1.27614	2.76714	2.26713	2.42895	1.46017	1.27393	2.59796	2.06888	1.87288	3.41644	1.67051	2.28373
458.58	1.45531	3.41479	1.73632	2.38632	1.62429	4.48391	1.29095	1.16976	3.1672	2.18285	1.57347	2.10173	1.43996	1.73634	1.77112	1.75359	2.92962	1.87919	2.62965	1.82651	1.53582	1.9445	2.10426	1.43757	1.96023	1.30131	4.09916	1.86543	2.11132	1.86036	1.84517	2.35518	1.48587	1.51077	1.73326	2.55718	2.91047	1.28456	2.84042	2.34636	2.4911	1.47456	1.2564	2.98417	2.16775	1.97102	3.50783	1.70275	2.49366
460.58	1.47404	3.4311	1.75111	2.35535	1.65521	4.51813	1.28404	1.17795	3.20006	2.22555	1.57001	2.12452	1.4363	1.75003	1.75571	1.76002	2.89652	1.8814	2.78551	1.84129	1.54902	1.94718	2.1545	1.43396	1.99021	1.32502	4.19997	1.89028	2.1057	1.82984	1.78528	2.46282	1.49263	1.50416	1.75103	2.49997	2.96213	1.28657	2.77582	2.32099	2.46493	1.4689	1.28548	3.34394	2.10101	1.89237	3.31851	1.7165	2.57383
462.58	1.43933	3.36702	1.72215	2.38548	1.63133	4.65754	1.27804	1.18983	3.26155	2.23303	1.54489	2.17239	1.4323	1.71573	1.83036	1.77636	2.86635	1.87724	2.8825	1.80791	1.53325	1.99746	2.16882	1.39828	2.0358	1.30074	4.1665	1.93878	2.05677	1.87027	1.87152	2.5916	1.49564	1.5101	1.74956	2.49061	3.03818	1.283	3.00493	2.2763	2.46241	1.49013	1.29271	3.14457	2.19266	1.99232	3.26797	1.71489	2.72937
464.58	1.46292	3.29331	1.7602	2.43523	1.66951	4.85506	1.29131	1.18164	3.37416	2.26774	1.57491	2.2039	1.44785	1.70869	1.89687	1.76745	2.87996	1.8643	2.96883	1.82158	1.55914	2.04269	2.22333	1.45825	2.07796	1.32311	4.36372	1.97008	2.10604	1.86887	1.80897	2.70277	1.50478	1.51868	1.74345	2.66544	3.13304	1.29007	3.47137	2.30158	2.47783	1.48107	1.29322	3.20979	2.22127	2.11125	3.32167	1.71991	2.83554
466.58	1.4619	3.27218	1.80511	2.40497	1.69883	4.72866	1.31228	1.19349	3.4346	2.4365	1.58332	2.23617	1.471	1.73002	1.93263	1.78472	2.85425	1.87863	3.23969	1.80958	1.55167	2.05947	2.22665	1.45723	2.14834	1.33494	4.43728	2.0327	2.12975	1.83732	1.80655	2.80282	1.52283	1.50036	1.7291	2.71604	3.2242	1.30941	4.17216	2.3655	2.46983	1.47265	1.26424	3.16972	2.28666	2.09012	3.38202	1.73485	2.87834
468.58	1.4868	3.266	1.80236	2.42096	1.75525	4.7036	1.33407	1.21695	3.45577	2.56533	1.57204	2.25045	1.46414	1.68389	1.98353	1.80111	2.86601	1.93284	3.38977	1.86343	1.57147	2.15434	2.32352	1.49258	2.2103	1.35484	4.60665	2.05801	2.15213	1.96138	1.85672	2.97577	1.5654	1.53898	1.76892	2.79613	3.26536	1.3248	4.32353	2.36609	2.51411	1.49502	1.30983	3.31141	2.32983	2.15597	3.42601	1.74254	3.03554
470.58	1.49043	3.3199	1.82034	2.4311	1.74757	4.71065	1.31301	1.22109	3.56134	2.70941	1.61198	2.29877	1.48658	1.68814	2.01614	1.8263	2.89165	2.00542	3.5277	1.84204	1.57977	2.22977	2.40143	1.48427	2.31319	1.34478	4.69232	2.13073	2.17235	1.88279	1.82878	3.05433	1.55321	1.54539	1.7888	2.86862	3.36225	1.31038	4.31276	2.37221	2.52032	1.45863	1.3107	3.34629	2.43583	2.27619	3.45416	1.73809	3.14922
472.58	1.48009	3.22471	1.83426	2.42132	1.7936	4.59424	1.32678	1.21855	3.53008	2.72885	1.57973	2.33297	1.47661	1.68898	2.09851	1.83388	2.89859	1.97557	3.68178	1.82902	1.5624	2.26008	2.45349	1.51457	2.41639	1.35068	4.67702	2.17536	2.15442	1.8813	1.84104	3.07207	1.57133	1.53794	1.81723	2.98259	3.39153	1.30788	4.06062	2.34402	2.51183	1.46395	1.29762	3.1976	2.63098	2.50558	3.52826	1.74337	3.31574
474.58	1.49194	3.26161	1.84764	2.40211	1.81174	4.62018	1.31554	1.21739	3.71698	2.76992	1.59769	2.3548	1.49063	1.75094	2.15044	1.82263	2.93475	1.99086	3.77798	1.8256	1.57966	2.35684	2.52516	1.49433	2.46562	1.35974	4.66309	2.14616	2.16165	1.94159	1.87523	3.15155	1.58897	1.5674	1.84969	3.10236	3.6273	1.31732	3.79693	2.39904	2.55017	1.48837	1.30495	3.18982	2.69998	2.57457	3.58861	1.75363	3.40999
476.58	1.47298	3.26242	1.82542	2.50805	1.89151	4.67145	1.33853	1.2366	3.8172	2.85127	1.61597	2.45178	1.49645	1.80895	2.19523	1.83866	2.97403	1.98154	3.76339	1.86092	1.58925	2.38544	2.58814	1.55568	2.53876	1.36038	4.62161	2.11352	2.17886	1.97351	1.88186	3.26305	1.61553	1.582	1.85402	3.03676	4.29198	1.32515	3.63244	2.36711	2.51662	1.48065	1.3061	3.34234	2.81284	2.75523	3.78176	1.77649	3.40225
478.58	1.50604	3.30304	1.85	2.50118	1.92812	4.61365	1.35351	1.23043	3.70618	2.92758	1.61511	2.4685	1.51297	1.797	2.23057	1.81929	2.94789	1.98751	3.91617	1.8365	1.58971	2.39632	2.63909	1.58427	2.55726	1.37172	4.68917	2.05364	2.23097	1.9364	1.83924	3.45082	1.61445	1.56624	1.87235	3.07751	4.95708	1.32922	3.39167	2.36593	2.47119	1.48016	1.30458	3.3136	2.74292	2.70607	3.74232	1.77663	3.53416
480.58	1.49152	3.38104	1.85518	2.51686	1.96178	4.71441	1.34636	1.24462	3.75476	2.9839	1.62274	2.50921	1.50665	1.83081	2.27606	1.85512	3.01645	2.03015	3.98344	1.83226	1.58977	2.39915	2.61959	1.62629	2.57947	1.36155	4.80694	2.05925	2.27803	2.00558	1.84608	3.57253	1.65867	1.59437	1.89421	3.28458	4.96041	1.31992	3.29368	2.44787	2.58083	1.50021	1.3489	3.54437	2.78783	2.73507	3.78139	1.78441	3.57658
482.58	1.51465	3.37518	1.85733	2.54559	2.04314	4.82528	1.35617	1.24618	3.7952	2.95157	1.61871	2.5148	1.50478	1.83488	2.24611	1.85082	3.04944	2.06418	3.96278	1.80649	1.58534	2.37961	2.70024	1.6642	2.62553	1.37313	4.74527	2.04859	2.35966	1.93798	1.90894	3.78507	1.65752	1.59821	1.89825	3.27937	4.91484	1.33139	3.22336	2.43298	2.57071	1.46961	1.30245	3.61814	2.87517	2.69397	3.94618	1.80213	3.53674
484.58	1.5312	3.37863	1.86662	2.5749	2.01821	4.77331	1.37909	1.25967	3.76626	2.95039	1.59957	2.55514	1.50872	1.87952	2.28633	1.86196	3.1371	2.05435	3.94286	1.83402	1.59042	2.43405	2.74654	1.68403	2.63746	1.42564	4.76301	2.08273	2.42157	1.95515	1.8805	3.87692	1.68659	1.60407	1.88228	3.31106	4.73263	1.32495	3.16161	2.41084	2.53913	1.4642	1.29995	3.63591	2.83308	2.71638	4.05487	1.81326	3.43173
486.58	1.52694	3.53494	1.89211	2.6272	2.03635	4.89122	1.39179	1.27285	3.82714	3.07796	1.65546	2.62892	1.52113	1.88443	2.38104	1.89777	3.13002	2.12244	3.92336	1.87098	1.61284	2.49056	2.84586	1.73274	2.5642	1.3922	4.84961	2.12415	2.55304	2.01296	1.92636	4.05176	1.70588	1.59307	1.91697	3.38993	4.84349	1.34471	3.23536	2.46534	2.55446	1.49753	1.32232	3.62009	2.88664	2.9071	4.16299	1.87778	3.4764
488.58	1.49973	3.54996	1.88825	2.59486	2.0383	4.84202	1.38425	1.27978	3.74671	3.21733	1.61213	2.57301	1.50809	1.87177	2.38521	1.89277	3.14928	2.08454	3.94979	1.83526	1.65574	2.49494	2.83202	1.7034	2.60667	1.41756	4.78218	2.14484	2.52233	1.97361	1.963	4.10336	1.76505	1.58772	2.0031	3.35976	4.81713	1.33311	3.26464	2.40177	2.52137	1.49857	1.32561	3.38891	2.97486	2.9007	4.28278	1.85456	3.39928
490.58	1.51633	3.58627	1.9092	2.68351	2.06881	4.91562	1.38093	1.28297	3.71666	3.3784	1.64009	2.65213	1.54422	1.87951	2.39996	1.88678	3.18943	2.16407	4.01123	1.8649	1.68884	2.55509	2.86996	1.70182	2.61454	1.43948	4.8722	2.19111	2.62857	1.96653	1.90622	4.22789	1.7803	1.59666	1.98989	3.30515	4.96419	1.32237	3.32806	2.42963	2.57554	1.52109	1.32721	3.39632	3.03008	3.08443	4.5774	1.87356	3.5387
492.58	1.52885	3.57412	1.94682	2.66303	2.04478	4.72568	1.41907	1.27622	3.77765	3.59607	1.63389	2.71208	1.52096	1.91903	2.43583	1.89451	3.17272	2.17307	4.001	1.84917	1.71705	2.55375	2.95294	1.63995	2.54783	1.43009	4.79227	2.17454	2.69324	1.95976	1.96909	4.3344	1.81023	1.62466	2.02915	3.29992	5.07265	1.33245	3.51528	2.44073	2.58558	1.51534	1.32518	3.54954	3.1194	3.03186	4.88013	1.86456	3.59245
494.58	1.54007	3.87996	1.94663	2.74586	2.13841	4.80778	1.42399	1.28001	3.78512	3.73849	1.59426	2.73482	1.52594	1.96001	2.50234	1.89173	3.22578	2.17381	3.98393	1.85033	1.75586	2.58506	2.95378	1.64693	2.58836	1.45412	4.97013	2.1666	2.83584	1.9001	1.91083	4.52874	1.84067	1.59046	2.03576	3.26764	5.16282	1.33508	3.80238	2.44899	2.52904	1.53678	1.316	3.54052	3.12254	2.96544	5.0219	1.88829	3.68446
496.58	1.54457	4.10197	1.95751	2.76224	2.23035	5.0162	1.44875	1.29677	3.85614	4.00029	1.61191	2.78146	1.54297	2.04453	2.38853	1.92501	3.24716	2.18977	4.0235	1.85389	1.80708	2.61901	3.07382	1.64878	2.57072	1.44958	5.01638	2.20076	2.86711	2.03306	1.95535	4.63875	1.89617	1.65012	2.12359	3.35596	5.35316	1.3204	4.05276	2.45498	2.61272	1.52187	1.33795	3.59178	3.12318	2.98279	5.24167	1.84386	3.98395
498.58	1.53765	4.21198	1.96294	2.76108	2.21492	4.88716	1.44783	1.29974	3.80451	4.19545	1.61617	2.838	1.53984	2.01342	2.37311	1.91732	3.18864	2.18388	4.14718	1.87204	1.78213	2.60914	3.09546	1.67273	2.59154	1.45078	5.03155	2.21483	2.84474	2.03814	1.94557	4.75848	1.99216	1.63614	2.16257	3.42956	5.43355	1.3187	4.36508	2.4455	2.61964	1.53136	1.34252	3.65083	3.13471	2.94744	5.34978	1.88759	4.16381
500.58	1.55178	4.31441	1.9708	2.81102	2.34586	5.09385	1.47811	1.30043	3.81845	4.47096	1.65988	2.87213	1.56218	2.05016	2.35731	1.92736	3.20738	2.23148	4.31397	1.87193	1.77148	2.64971	3.14241	1.65406	2.52379	1.47449	5.10682	2.21402	2.90512	1.99036	1.93305	4.9184	2.03623	1.66526	2.17333	3.42736	5.45983	1.34072	4.67279	2.41862	2.60662	1.52748	1.3663	3.84008	3.15836	2.92692	5.59993	1.88687	4.30814
502.58	1.54724	4.41694	1.96956	2.80199	2.33028	5.20372	1.49965	1.33925	3.86922	4.75069	1.65441	2.90807	1.55736	2.08801	2.36921	1.94103	3.24907	2.2828	4.52583	1.90083	1.76801	2.70562	3.16459	1.69798	2.5497	1.49677	5.14263	2.25734	2.86888	2.02964	1.98765	5.16682	2.11186	1.67848	2.22487	3.42151	5.59476	1.35974	5.37284	2.46251	2.62778	1.54247	1.37597	3.79191	3.14991	3.04954	5.76924	1.933	4.24548
504.58	1.56288	4.45076	1.97527	2.84649	2.29779	5.13405	1.50877	1.35594	3.85553	5.05934	1.65473	2.96708	1.60172	2.10453	2.38921	1.94753	3.25747	2.31701	4.46791	1.90321	1.77544	2.67399	3.24314	1.7411	2.54968	1.5064	5.1801	2.31133	2.88618	2.00417	2.01972	5.25666	2.23939	1.65032	2.18105	3.43369	5.58138	1.35487	5.88035	2.45429	2.63893	1.51287	1.40724	3.92762	3.18804	2.97249	5.79485	1.99444	4.13303
506.58	1.5788	4.47328	2.03974	2.86727	2.40471	5.18964	1.50386	1.34148	3.73428	5.3529	1.65421	2.97374	1.58079	2.10334	2.35168	1.94707	3.26367	2.36601	4.82634	1.90691	1.77906	2.70658	3.29035	1.72412	2.56303	1.52899	5.12318	2.30239	2.92665	1.9518	2.02702	5.46603	2.30456	1.68445	2.21313	3.4706	5.68699	1.38002	6.19208	2.44069	2.68787	1.5262	1.39755	4.02168	3.22636	3.03102	5.80654	2.01375	4.20233
508.58	1.57776	4.54778	2.03593	2.89494	2.51198	5.30489	1.55001	1.38331	3.72956	5.86366	1.64905	3.0196	1.63134	2.21508	2.35417	1.94171	3.21663	2.38411	4.97337	1.9385	1.7763	2.71448	3.46154	1.77949	2.58729	1.53444	5.19448	2.35449	2.97169	1.96144	2.01776	5.51493	2.3698	1.68017	2.31577	3.52563	5.77775	1.37625	6.19733	2.48188	2.6748	1.56347	1.38018	3.85014	3.28651	3.1011	5.66582	2.03067	4.33246
510.58	1.59737	4.66684	2.06294	2.96194	2.49774	5.16963	1.54615	1.34705	3.72385	6.2749	1.67929	3.13924	1.61756	2.27073	2.29371	1.92794	3.2347	2.33827	5.10736	1.9097	1.76436	2.76776	3.46656	1.8256	2.61931	1.57368	5.32922	2.33846	2.94339	1.96341	2.04669	5.55399	2.43275	1.69635	2.36523	3.6331	5.72893	1.38779	6.2871	2.45519	2.67044	1.53577	1.41811	3.89412	3.35237	3.08482	5.73196	2.00724	4.43771
512.58	1.59776	4.67367	2.04324	2.98996	2.52939	5.20626	1.56886	1.4054	3.5912	6.54454	1.67544	3.13032	1.60555	2.29149	2.24976	1.98271	3.21326	2.34641	5.2503	1.92139	1.7677	2.77427	3.49823	1.88306	2.5724	1.55276	5.28532	2.29276	2.9489	1.9497	2.14671	5.83452	2.54613	1.69849	2.38324	3.79382	5.89307	1.38926	6.02855	2.51688	2.6751	1.55713	1.40523	4.02596	3.42469	3.25018	5.87909	2.08829	4.54164
514.58	1.58306	4.82845	2.07073	3.0065	2.52606	5.22524	1.58823	1.38479	3.70769	6.85055	1.6608	3.15354	1.63312	2.25603	2.3105	1.93643	3.22727	2.37261	5.16968	1.92432	1.75717	2.82267	3.5723	1.85966	2.57688	1.53463	5.23187	2.24676	3.04546	1.98676	2.1368	5.85022	2.55777	1.68468	2.40074	4.09378	5.72703	1.40234	5.65286	2.52561	2.67153	1.54926	1.40524	4.05242	3.37864	3.18831	5.86459	2.09	4.70192
516.58	1.61191	4.8567	2.11356	3.02278	2.57636	5.20635	1.58823	1.41932	3.66231	6.98746	1.69899	3.14457	1.63835	2.2965	2.31248	1.98791	3.22455	2.32003	5.34867	1.91677	1.7522	2.7919	3.66091	1.91724	2.63433	1.57348	5.34391	2.31964	3.05362	1.99935	2.12374	5.99256	2.64657	1.71793	2.50042	4.52571	5.94411	1.39904	5.4657	2.56508	2.83554	1.5746	1.44544	4.12041	3.34839	3.16586	5.9242	2.08707	4.81485
518.58	1.60446	4.94497	2.1417	3.08147	2.57776	5.07289	1.57828	1.43642	3.67714	7.21962	1.70612	3.19017	1.651	2.28189	2.30663	1.9859	3.20642	2.40404	5.4058	1.91357	1.76669	2.77955	3.74236	1.92445	2.80268	1.58035	5.28077	2.38449	2.9559	1.98503	2.14402	5.87144	2.66003	1.78091	2.49264	4.59818	5.8504	1.41742	5.21217	2.56478	2.76936	1.56076	1.46103	4.13473	3.41999	3.22724	6.05005	2.15132	5.02946
520.58	1.62264	5.00375	2.13498	3.10318	2.63981	5.08862	1.60419	1.45148	3.76122	7.62119	1.72734	3.22759	1.69129	2.33019	2.34739	1.99126	3.27285	2.44517	5.63068	1.95659	1.75944	2.82007	3.88614	1.93793	2.84583	1.59586	5.37335	2.44645	2.97753	2.04666	2.18612	6.06948	2.65589	1.75899	2.46822	4.58278	6.02971	1.43421	5.05022	2.53712	2.75301	1.56142	1.47718	4.17787	3.43168	3.26751	6.09499	2.13948	5.15945
522.58	1.62998	4.97713	2.15126	3.11231	2.66164	4.98639	1.61218	1.43386	3.71074	7.80454	1.68539	3.24379	1.66496	2.403	2.33513	2.01368	3.21446	2.51378	5.47681	1.93968	1.77142	2.79342	3.94187	1.90438	2.83826	1.59686	5.32272	2.41658	2.87909	2.0693	2.21346	6.0758	2.6611	1.7695	2.51715	4.22444	5.89948	1.40845	4.84318	2.5396	2.85695	1.57174	1.46364	4.10944	3.59835	3.35417	6.18077	2.23502	5.46877
524.58	1.63447	4.94651	2.19433	3.08264	2.76472	5.13502	1.61192	1.46151	3.77109	8.17428	1.70522	3.21751	1.68764	2.44456	2.35347	2.00009	3.21738	2.55078	5.49618	1.9722	1.78099	2.82024	3.99046	1.86392	2.82707	1.59877	5.27414	2.41794	2.93125	2.04484	2.21455	6.02924	2.71121	1.79696	2.60879	4.14279	5.90309	1.42463	4.81597	2.60648	2.9679	1.5608	1.50008	4.33783	3.55821	3.4716	6.2325	2.29319	5.81672
526.58	1.64284	5.00149	2.21021	3.02695	2.76825	5.05383	1.63152	1.47987	3.67805	8.18893	1.70386	3.21462	1.68626	2.40435	2.3558	2.03599	3.21261	2.53417	5.49658	1.97382	1.80451	2.85879	4.02522	1.87194	2.86435	1.59544	5.29974	2.37897	2.89772	2.12729	2.31976	6.20342	2.67276	1.82579	2.68824	4.37182	5.91556	1.42529	4.8636	2.64508	3.01967	1.56945	1.5116	4.42276	3.71538	3.59358	6.35507	2.34298	6.08715
528.58	1.64556	4.93828	2.23421	3.03878	2.75062	5.02501	1.65723	1.4751	3.69696	8.24456	1.68824	3.17343	1.7009	2.38279	2.32679	2.09222	3.20816	2.58468	5.51926	1.99704	1.78484	2.81623	4.01731	1.85511	2.86024	1.5692	5.2833	2.34444	2.86583	2.17168	2.28021	6.12127	2.73275	1.80511	2.73832	4.65261	5.93669	1.40296	4.7564	2.62041	3.06841	1.56775	1.51835	4.46574	3.93943	3.7138	6.38374	2.33726	6.2099
530.58	1.67438	4.93753	2.21857	3.05521	2.78711	5.06094	1.67196	1.48602	3.77974	8.16302	1.67688	3.23798	1.69934	2.37126	2.27626	2.12363	3.21573	2.59945	5.4629	1.99036	1.81086	2.8417	4.05715	1.86809	2.84599	1.5744	5.24489	2.40773	2.82949	2.10757	2.28555	6.09441	2.71032	1.84403	2.82894	4.6573	5.80402	1.43839	4.63302	2.67848	3.08699	1.5774	1.54181	4.51614	4.01042	3.92748	6.3291	2.38738	6.34141
532.58	1.67223	4.90382	2.26004	3.00661	2.84363	5.02958	1.69273	1.49184	3.83668	8.11831	1.70677	3.27297	1.72462	2.38223	2.29869	2.09431	3.17731	2.64928	5.44502	1.96971	1.8014	2.86188	4.09635	1.89867	2.86676	1.60236	5.31049	2.45409	2.74685	2.15247	2.2278	6.12219	2.71869	1.82975	2.9018	4.6372	5.71417	1.45179	4.72173	2.69789	3.05125	1.57748	1.57585	4.7499	4.16915	4.0132	6.55677	2.32677	6.71985
534.58	1.68068	4.79519	2.29004	2.9713	2.82546	5.00175	1.73414	1.49472	3.82473	7.74647	1.71136	3.31465	1.71982	2.3274	2.25262	2.15949	3.19834	2.62886	5.51733	1.99449	1.82499	2.90239	4.21293	1.92546	2.86773	1.58861	5.22447	2.49061	2.77802	2.17502	2.24434	6.09202	2.6797	1.81643	2.96523	4.70021	5.62202	1.44211	4.81883	2.74215	3.12583	1.57218	1.59838	4.92164	4.17292	4.03348	6.726	2.41703	6.66163
536.58	1.70672	4.71417	2.30424	3.05473	2.86768	5.12117	1.74327	1.53142	3.7852	7.59007	1.72599	3.3148	1.75377	2.28851	2.32181	2.19506	3.24703	2.70271	5.6259	2.0036	1.83091	2.90962	4.18177	1.97771	2.9231	1.59653	5.30751	2.45106	2.83417	2.12199	2.23554	6.11754	2.67012	1.84298	3.11929	4.48627	5.72278	1.44143	5.17331	2.76985	3.05047	1.60036	1.60145	4.93233	4.17495	4.02206	6.74825	2.47684	6.83638
538.58	1.68771	4.61331	2.32088	2.98043	2.93063	5.148	1.78009	1.55331	3.84738	7.40973	1.70314	3.40724	1.76841	2.30844	2.33501	2.17497	3.29987	2.75195	5.51236	1.9894	1.84874	2.95004	4.19146	1.96224	2.98344	1.61542	5.38025	2.39544	2.89264	2.14611	2.2636	6.03256	2.65446	1.82838	3.13899	4.20661	5.68967	1.4376	5.24744	2.7711	3.08959	1.53812	1.64289	4.91902	4.08577	4.03997	6.91731	2.55078	6.73687
540.58	1.69502	4.65927	2.30376	2.97809	2.91727	5.11966	1.80075	1.51383	3.76313	7.26398	1.7014	3.41207	1.75019	2.28273	2.2881	2.16906	3.21351	2.72731	5.43657	1.99807	1.86191	2.94644	4.21221	2.00799	2.97203	1.58852	5.22785	2.40584	2.82967	2.19671	2.23326	6.0257	2.61124	1.82666	3.16984	4.17316	5.48247	1.48193	5.56354	2.7294	3.06293	1.56925	1.61022	4.72707	4.15274	3.96818	6.71636	2.65588	6.5155
542.58	1.69517	4.65014	2.34648	2.95338	2.89647	5.30061	1.8053	1.53831	3.8121	7.08633	1.70798	3.45319	1.78708	2.24057	2.32519	2.12497	3.24401	2.79279	5.48783	2.00419	1.92909	2.9752	4.21221	1.99435	3.02671	1.58214	5.25952	2.37897	2.81317	2.21916	2.27873	6.09632	2.64608	1.83792	3.2559	4.15253	5.59979	1.48187	5.86599	2.73527	3.21562	1.55912	1.67362	4.82537	4.14835	3.91837	6.74723	2.69214	6.55187
544.58	1.71277	4.82608	2.34621	3.02564	2.94602	5.19329	1.80285	1.555	3.88111	6.91744	1.73414	3.56725	1.78819	2.26516	2.26003	2.17585	3.29562	2.78383	5.4474	2.01048	1.97841	3.01133	4.25113	1.99659	3.06376	1.57041	5.27149	2.45673	2.82765	2.18888	2.32811	6.11555	2.68983	1.81566	3.32639	4.13959	5.45503	1.46069	6.20278	2.76445	3.19051	1.58529	1.66058	4.85147	4.17515	3.96694	6.58749	2.70583	6.53142
546.58	1.73143	4.87799	2.34782	3.0143	2.88019	5.06862	1.82553	1.5763	3.86839	6.82696	1.73808	3.57124	1.80132	2.22344	2.27601	2.1613	3.25866	2.80782	5.37304	2.00528	2.00793	3.04992	4.22868	2.03245	3.04111	1.55518	5.23458	2.42761	2.87956	2.11846	2.37175	6.10687	2.78074	1.84118	3.47457	4.04344	5.41035	1.4787	6.27908	2.77595	3.10692	1.56682	1.67872	4.61388	4.25582	4.04338	6.54071	2.73344	6.43403
548.58	1.72074	4.99668	2.39842	3.0387	2.86192	5.12488	1.83614	1.58202	3.96472	6.77962	1.77309	3.60682	1.84551	2.23972	2.28037	2.20152	3.25782	2.82221	5.46054	2.01459	2.03255	3.07184	4.23821	2.03312	3.09363	1.55686	5.25523	2.43123	2.9274	2.13279	2.48202	6.11784	2.83816	1.90803	3.38352	3.96717	5.50269	1.4743	6.5017	2.78269	3.19586	1.57829	1.7491	4.43312	4.32339	4.13295	6.41181	2.68962	6.2374
550.58	1.75147	5.05536	2.37652	3.09264	2.84122	5.18481	1.82196	1.59023	3.93466	6.67316	1.70594	3.54999	1.91875	2.2174	2.29667	2.17678	3.21018	2.76396	5.47274	2.00411	1.9971	3.02056	4.29395	2.0164	3.11303	1.5646	5.24922	2.39003	2.95143	2.1814	2.518	6.10536	2.82988	1.90275	3.34812	3.979	5.38222	1.48189	6.68689	2.69008	3.20981	1.57426	1.74454	4.46072	4.35261	4.24121	6.27502	2.73386	6.32409
552.58	1.75942	4.99751	2.40964	3.12219	2.91278	5.02162	1.81456	1.61664	4.00759	6.65142	1.73872	3.58051	1.93137	2.18197	2.24917	2.23828	3.1945	2.71688	5.21516	2.03822	1.97839	2.94343	4.28506	2.02896	3.11595	1.58903	5.21338	2.45113	2.99992	2.1296	2.43866	6.13455	2.95362	1.92129	3.38629	4.42225	5.37918	1.49321	6.59385	2.79581	3.26003	1.57473	1.79974	4.29623	4.46691	4.33811	6.30506	2.79126	6.32315
554.58	1.76216	5.03805	2.47296	3.11022	2.98889	5.14252	1.80357	1.63117	3.99643	6.57341	1.76053	3.60614	1.93823	2.20168	2.27499	2.2535	3.23298	2.80409	5.30042	2.00915	1.99253	2.96775	4.2386	1.98913	3.13333	1.59966	5.32183	2.46444	2.99971	2.23726	2.51455	6.15405	2.97251	1.92562	3.55519	4.68399	5.52818	1.47419	6.57456	2.89089	3.23879	1.59409	1.83228	4.47502	4.60914	4.48634	6.46512	2.79141	6.42651
556.58	1.78422	5.15651	2.43779	3.14643	3.03809	5.149	1.81451	1.63539	3.93957	6.67114	1.7596	3.57543	1.99529	2.20523	2.26554	2.20706	3.20652	2.80273	5.32886	2.0115	1.96537	2.95758	4.26853	1.97239	3.18917	1.60472	5.21858	2.4598	3.08929	2.23758	2.52816	6.25195	2.99874	1.92806	3.62634	4.78686	5.54174	1.48213	6.51833	2.78686	3.26624	1.58887	1.86368	4.54182	4.70504	4.68851	6.40029	2.84285	6.25444
558.58	1.78803	5.2234	2.42333	3.19657	3.00144	5.09542	1.80124	1.66804	4.03508	6.66403	1.75384	3.53823	1.9544	2.15245	2.33195	2.24974	3.20742	2.90454	5.23283	2.07021	1.97334	2.92845	4.22224	1.95627	3.17385	1.57184	5.17914	2.41873	3.17215	2.21172	2.55717	6.35478	3.03594	1.91608	3.72041	4.79062	5.47063	1.48728	6.43059	2.85185	3.19639	1.60469	1.92088	4.60165	4.91881	4.87368	6.3854	2.95846	6.35258
560.68	1.79508	5.2827	2.42159	3.22261	2.94427	5.08381	1.79099	1.68381	4.03176	6.77579	1.77766	3.56023	2.00887	2.18321	2.46472	2.16974	3.16765	2.91817	5.30162	2.06498	1.98095	2.89909	4.15195	1.98002	3.19573	1.59645	5.13289	2.45586	3.08852	2.23091	2.52399	6.34499	3.12532	1.92694	3.81008	4.78947	5.31035	1.51479	6.13699	2.79343	3.2986	1.59913	1.89874	4.81475	5.00108	5.09449	6.38761	2.92663	6.51101
562.68	1.81807	5.30544	2.38235	3.25289	2.99081	5.21277	1.79889	1.67182	3.98124	6.68883	1.79181	3.51385	1.98397	2.20417	2.47108	2.21636	3.18794	2.90269	5.37077	2.04509	1.98848	2.91149	4.13846	1.98256	3.16796	1.61099	5.12894	2.44989	3.14811	2.26794	2.49911	6.42778	3.18426	1.92892	3.87472	4.73954	5.31648	1.51363	6.1019	2.86967	3.33971	1.57896	1.98294	4.84976	5.0867	5.14649	6.17926	3.05086	6.43143
564.68	1.83987	5.41776	2.40089	3.302	3.03788	5.15739	1.82306	1.67274	4.04298	6.82262	1.76926	3.53157	2.01112	2.26836	2.42288	2.28471	3.1896	2.96099	5.40967	2.06443	2.00844	2.90723	4.33296	2.00634	3.20444	1.57294	5.1359	2.4498	3.31123	2.3411	2.57425	6.47795	3.27517	1.94315	4.08154	4.5793	5.37598	1.53585	6.08116	2.90217	3.35707	1.62641	1.98458	4.7867	5.15041	5.24112	6.3307	3.16348	6.50578
566.68	1.84677	5.53262	2.38894	3.28331	3.08423	5.1405	1.84538	1.68814	4.05101	6.79767	1.75239	3.565	1.98604	2.27698	2.40415	2.24663	3.24817	3.00644	5.37524	2.07672	2.03715	2.93679	4.31542	2.03533	3.27869	1.59345	5.11124	2.46049	3.344	2.26815	2.6297	6.40861	3.29241	1.9924	4.16773	4.42771	5.34542	1.54938	6.00052	2.90067	3.29067	1.61588	1.9849	4.78612	5.2228	5.19904	6.24164	3.28747	6.42713
568.68	1.84957	5.61908	2.41839	3.27452	3.09335	5.16657	1.87514	1.7008	4.09619	6.81214	1.79439	3.57777	2.00397	2.23902	2.42465	2.28291	3.18512	2.92883	5.4456	2.11051	2.09342	2.97299	4.35135	2.05606	3.3055	1.59648	5.12022	2.47956	3.38788	2.30966	2.69925	6.50331	3.54069	1.96432	4.25329	4.35125	5.47501	1.56093	6.12251	2.98271	3.37007	1.61656	2.09816	4.86808	5.33676	5.35147	6.37924	3.40621	6.52637
570.68	1.85849	5.64612	2.39079	3.26404	3.0668	5.202	1.86658	1.70268	3.99642	6.91334	1.77179	3.5531	1.99833	2.23091	2.3878	2.32999	3.19633	3.03956	5.42217	2.07003	2.08227	3.00215	4.24833	2.07014	3.27429	1.63735	5.11072	2.46148	3.38244	2.35424	2.68286	6.45329	3.69306	1.96527	4.35224	4.23455	5.42954	1.57566	5.93078	2.88848	3.29969	1.61048	2.139	5.08031	5.30336	5.35392	6.38328	3.51801	6.66302
572.68	1.85873	5.74159	2.42516	3.26659	3.15475	5.35536	1.89123	1.71069	3.81806	6.9205	1.76732	3.54128	2.0063	2.24707	2.36549	2.28036	3.18428	3.02305	5.36721	2.07829	2.12515	3.01093	4.2382	2.08773	3.33628	1.61826	5.06884	2.44485	3.40328	2.3093	2.72957	6.42725	3.88536	1.96829	4.45743	4.24309	5.52747	1.58706	5.53065	2.87329	3.26533	1.63156	2.13424	5.18473	5.43598	5.45198	6.36898	3.56562	6.59191
574.68	1.88111	5.66134	2.45485	3.22757	3.2008	5.46376	1.93115	1.72814	3.86559	6.86068	1.78754	3.56836	2.02923	2.27238	2.38855	2.3154	3.24276	3.05813	5.68178	2.13202	2.14715	3.0547	4.2678	2.09944	3.33695	1.6469	5.17807	2.45747	3.46377	2.32215	2.72451	6.35868	4.03263	1.99413	4.53955	4.13687	5.69023	1.57502	5.22493	2.91358	3.24727	1.61594	2.16206	5.409	5.45401	5.55937	6.28789	3.73479	6.61885
576.68	1.87558	5.50535	2.47862	3.27281	3.15703	5.46382	1.92236	1.71416	3.86102	6.92092	1.78188	3.57213	2.03778	2.21521	2.41281	2.2947	3.2512	2.9911	5.58047	2.10288	2.14441	3.0846	4.25916	2.11476	3.33261	1.65459	5.08161	2.45747	3.56249	2.34276	2.79215	6.47465	4.22814	1.97128	4.5578	4.24897	5.83122	1.59706	5.00764	2.91796	3.30914	1.64494	2.19673	5.65644	5.52619	5.58326	6.21318	3.76402	6.57115
578.68	1.89523	5.44847	2.49653	3.2674	3.15237	5.54319	1.93795	1.75452	3.8619	6.8316	1.82336	3.61386	2.03088	2.24842	2.34247	2.33938	3.26038	3.00346	5.47687	2.07331	2.15346	3.04891	4.18077	2.07576	3.34114	1.63608	5.0456	2.46965	3.57893	2.37947	2.7315	6.47721	4.35116	1.98409	4.56882	4.31442	5.8651	1.58734	5.05111	2.91174	3.35094	1.64323	2.2232	5.78912	5.53103	5.5878	6.08147	3.82752	6.51393
580.68	1.91392	5.47048	2.46851	3.31616	3.09141	5.47861	1.91619	1.7681	3.84701	6.78306	1.77432	3.60058	2.01608	2.2467	2.34789	2.33075	3.19054	3.00636	5.56991	2.07206	2.22266	3.13304	4.12507	2.09578	3.36866	1.65426	5.14328	2.46577	3.5909	2.36559	2.8036	6.47289	4.44706	2.00254	4.54852	4.21975	5.98019	1.61943	5.03572	3.01149	3.3605	1.66518	2.3078	6.03647	5.47472	5.61184	6.14412	3.91212	6.60626
582.68	1.92512	5.46661	2.49042	3.31176	3.06453	5.52284	1.96019	1.76323	3.76334	7.08317	1.76935	3.58368	2.02093	2.25776	2.39687	2.36374	3.21346	3.03948	5.48841	2.10536	2.27345	3.10903	4.12975	2.08684	3.35523	1.66379	5.1013	2.4603	3.65963	2.3573	2.75201	6.46739	4.61133	2.05797	4.56095	4.21676	6.27682	1.60935	4.97599	3.05354	3.41377	1.5941	2.30899	6.27729	5.66201	5.63758	6.17444	3.93619	6.80431
584.68	1.89499	5.58762	2.46633	3.31274	3.06159	5.56165	1.97058	1.74988	3.76417	7.99059	1.77391	3.6062	1.9988	2.27098	2.3668	2.31792	3.17263	2.9911	5.62455	2.08476	2.3088	3.13605	4.18966	2.07836	3.37014	1.66548	5.11993	2.44306	3.6196	2.37262	2.82039	6.31924	4.70301	2.11627	4.49006	4.21729	6.19545	1.62357	5.0669	3.11489	3.42243	1.65965	2.41709	6.51477	5.6119	5.77963	6.22065	3.95478	6.84906
586.68	1.93671	5.52657	2.46975	3.31435	3.08979	5.55198	2.01177	1.82054	3.84642	8.72532	1.79802	3.69977	2.05543	2.29141	2.34023	2.39846	3.18843	3.0324	5.83518	2.13518	2.35573	3.14866	4.12535	2.14432	3.43857	1.67489	5.1202	2.44639	3.72773	2.35237	2.74367	6.30508	4.86674	2.09005	4.42381	4.22554	6.32819	1.61281	5.0194	3.13809	3.42229	1.66981	2.48562	6.48717	5.57501	5.63395	6.19429	4.02817	6.81491
588.68	1.94129	5.63765	2.45873	3.34794	3.15809	5.58056	2.00115	1.83408	3.89492	8.85807	1.86776	3.63504	1.98778	2.30566	2.35868	2.32403	3.18781	3.20307	5.69836	2.0891	2.39168	3.13333	4.20156	2.17601	3.49501	1.63925	5.08277	2.42277	3.69531	2.37721	2.86041	6.22425	5.11151	2.13647	4.41388	4.27873	6.43278	1.62334	5.22019	3.23863	3.52964	1.6809	2.56214	6.7166	5.55494	5.72356	6.44069	4.20119	6.83483
590.68	1.95247	5.6442	2.50251	3.37123	3.14068	5.45539	1.96289	1.80587	3.84278	8.39609	1.78675	3.69436	2.01416	2.25813	2.34202	2.37421	3.1176	3.14973	5.64587	2.09291	2.40914	3.18042	4.07668	2.17857	3.52656	1.64212	5.09368	2.42153	3.71173	2.31266	2.91759	6.21107	5.27611	2.14465	4.41041	4.30845	6.33101	1.64655	5.25067	3.18636	3.49862	1.67998	2.57776	6.79828	5.70666	5.72678	6.42506	4.1858	6.82149
592.68	1.94177	5.6907	2.52364	3.37515	3.10022	5.54957	1.94428	1.85959	3.94471	8.15218	1.81284	3.64814	2.03801	2.33138	2.36822	2.38465	3.19366	3.14671	5.74127	2.1634	2.42291	3.20968	4.12709	2.18199	3.54767	1.66356	5.18763	2.43108	3.79088	2.41352	2.96892	6.24523	5.427	2.14064	4.55144	4.40176	6.45683	1.65593	5.35756	3.24153	3.51606	1.69626	2.68773	7.07563	5.72798	5.84079	6.60652	4.26255	6.86307
594.68	1.96977	5.51534	2.53279	3.37643	3.14368	5.39902	1.94546	1.84364	3.86172	7.78495	1.81748	3.63378	2.03891	2.35362	2.39087	2.41572	3.18383	3.20835	5.63186	2.16274	2.45312	3.21516	4.1347	2.19286	3.60339	1.65635	5.19301	2.44187	3.75804	2.41606	3.01392	6.40622	5.6339	2.19922	4.64072	4.46954	6.48778	1.70012	5.529	3.23595	3.57398	1.68517	2.74203	7.14319	5.98641	6.04427	6.6231	4.25378	6.89892
596.68	1.97528	5.62495	2.5455	3.35848	3.09629	5.43558	1.92545	1.82203	3.80503	7.33628	1.87694	3.68995	2.08346	2.35076	2.4016	2.36308	3.11505	3.22482	5.76377	2.15753	2.50957	3.22429	4.0391	2.22056	3.57502	1.64983	5.1367	2.51147	3.76133	2.40596	2.95675	6.28494	5.67442	2.23819	4.63765	4.5747	6.41893	1.73823	5.61896	3.1596	3.48114	1.69075	2.7831	7.17139	5.89542	6.03299	6.73052	4.39564	6.81045
598.68	1.96181	5.59351	2.52816	3.3488	3.0381	5.45531	1.95762	1.86112	3.86715	7.17189	1.8801	3.70354	2.09198	2.34404	2.45137	2.38322	3.16797	3.25314	5.58618	2.17448	2.52478	3.22487	4.06239	2.24219	3.58905	1.66555	5.13647	2.53438	3.76911	2.41162	3.00195	6.42187	5.69706	2.33632	4.7616	4.59921	6.37847	1.74429	5.74688	3.336	3.63025	1.70873	2.81855	7.4807	6.07891	6.01047	6.90052	4.46672	6.68387
599.82
600.68	1.96978	5.85012	2.55545	3.4042	3.01559	5.62142	1.94041	1.86612	3.9475	6.77484	1.87526	3.78907	2.10734	2.35405	2.4646	2.42434	3.17916	3.29517	5.45388	2.14518	2.56881	3.21727	4.05673	2.21998	3.67232	1.65783	5.23185	2.59544	3.81875	2.38271	2.97406	6.51614	5.77729	2.40507	4.8037	4.62234	6.64423	1.78041	5.77761	3.32365	3.66865	1.73733	2.90782	7.30151	5.94313	5.98458	6.70069	4.54279	6.69202
602.68	1.98294	5.58857	2.53475	3.42632	3.04669	5.29674	1.91291	1.87239	3.87747	6.29021	1.92242	3.70353	2.12641	2.283	2.43574	2.41368	3.34509	3.42576	5.43061	2.20486	2.54836	3.19494	4.03713	2.20416	3.6867	1.64491	5.16197	2.60541	3.79923	2.52877	3.02585	6.55969	5.85411	2.50087	4.74552	4.75044	6.73556	1.79506	5.86389	3.37697	3.70495	1.7731	3.0232	7.4397	5.98585	6.10878	6.62433	4.58422	6.6101
604.68	2.00222	5.75143	2.56401	3.38271	3.052	5.38708	1.93832	1.90499	4.00384	5.86024	1.91022	3.71865	2.14172	2.32695	2.55077	2.48355	3.54565	3.46199	5.52362	2.17942	2.51997	3.23532	4.10648	2.18705	3.79155	1.66641	5.32606	2.55463	3.86595	2.6525	2.95791	6.70079	5.92655	2.53289	4.74847	4.84966	6.59308	1.82246	5.97617	3.34171	3.74097	1.80333	3.01423	7.5071	5.89118	6.03886	6.66862	4.63768	6.64624
606.68	2.01205	5.50787	2.51499	3.33849	2.9678	5.12082	1.89728	1.91682	3.94543	5.0555	1.89549	3.6371	2.11571	2.3438	2.51971	2.52255	3.42923	3.50455	5.20668	2.14987	2.46783	3.10557	3.95288	2.22516	3.7399	1.65723	5.20569	2.50984	3.83366	2.58557	2.91276	6.70531	5.86506	2.59505	4.7301	4.7866	6.56922	1.8142	6.1317	3.30063	3.66271	1.79219	3.01583	7.25469	5.82599	5.95085	6.54135	4.71645	6.47951
608.68	1.98679	5.21361	2.43785	3.19439	2.84176	4.87405	1.87495	1.87252	3.76295	4.06965	1.83285	3.45341	2.06421	2.3192	2.46454	2.45637	3.28118	3.41421	4.93212	2.1189	2.42627	3.06735	3.84786	2.11736	3.57461	1.63991	4.88163	2.39997	3.63381	2.69612	2.98578	6.83873	5.88197	2.62211	4.7723	5.01139	6.59102	1.85064	6.15422	3.44187	3.67504	1.82122	3.12384	7.42799	5.78876	5.95642	6.38624	4.77285	6.41911
610.68	1.95051	4.88428	2.358	3.06305	2.76099	4.51668	1.8041	1.82057	3.5159	3.31218	1.84799	3.29803	2.00582	2.20803	2.37599	2.34911	3.02687	3.31084	4.64281	2.07578	2.35861	2.93974	3.67994	2.07547	3.38178	1.56741	4.65688	2.26212	3.48146	2.8079	2.94963	6.87141	5.84678	2.72762	4.72322	4.9514	6.41895	1.81583	5.95192	3.46019	3.73338	1.80882	3.14742	7.2948	5.64718	5.78967	6.18012	4.5853	6.01184
612.68	1.90827	4.65615	2.33416	2.93373	2.68011	4.33492	1.78243	1.78396	3.43426	2.86283	1.83035	3.19272	1.92241	2.23603	2.34748	2.28884	2.90154	3.19788	4.50319	2.06576	2.31878	2.86758	3.62391	1.99548	3.22529	1.57517	4.43058	2.19826	3.36819	2.85927	2.93346	6.64444	5.61897	2.71049	4.62359	4.844	6.4072	1.79352	6.02303	3.39965	3.76719	1.78986	3.14137	6.88482	5.68433	5.54811	5.62564	4.4212	5.66677
614.68	1.88724	4.37491	2.25096	2.83854	2.57197	4.06025	1.72643	1.74696	3.30119	2.57742	1.81626	3.08131	1.88018	2.18175	2.26996	2.27905	2.69624	3.13513	4.39702	2.05803	2.29198	2.73862	3.38678	1.96199	3.074	1.57577	4.25289	2.13502	3.19581	2.75987	2.81145	6.35785	5.34234	2.7063	4.46664	4.61006	5.96007	1.73726	5.65702	3.20297	3.6228	1.80085	3.10461	6.46889	5.17678	5.30574	4.99242	4.23283	5.28096
616.68	1.84276	4.13969	2.24194	2.71531	2.59134	3.88802	1.70929	1.70023	3.18946	2.41728	1.81945	2.97787	1.88454	2.14913	2.21569	2.20906	2.60466	3.07471	4.20403	2.0282	2.20462	2.65698	3.27011	1.91408	2.97404	1.54276	4.0284	2.10886	3.10351	2.64958	2.74306	5.87968	5.06447	2.63592	4.30335	4.26067	5.53625	1.72444	5.51966	3.01736	3.53398	1.76762	3.15794	6.04617	4.98953	5.01931	4.35969	4.03014	5.05182
618.68	1.82556	3.92366	2.17689	2.65633	2.53113	3.71449	1.68499	1.64026	3.15586	2.32289	1.7844	2.87488	1.88846	2.16027	2.19341	2.14325	2.51965	3.04403	4.12982	2.00595	2.18667	2.59246	3.16819	1.87529	2.84111	1.51683	3.89294	2.07396	2.99205	2.65928	2.70002	5.42581	4.84298	2.55565	4.08492	4.0281	5.26934	1.70969	5.28671	3.06434	3.50097	1.76093	3.04085	5.84109	4.88761	4.7665	3.85889	3.87213	4.89168
620.68	1.80224	3.77813	2.14077	2.58859	2.46457	3.63939	1.66524	1.6194	3.09006	2.23244	1.7744	2.7683	1.83689	2.14298	2.10326	2.18259	2.43664	2.98022	4.10247	2.01951	2.13565	2.48613	3.06348	1.88298	2.75498	1.51033	3.795	2.09284	2.90726	2.55892	2.62711	4.98388	4.6943	2.56566	3.94823	3.8604	4.96749	1.67482	5.06456	2.95634	3.42136	1.78118	3.03818	5.43432	4.59141	4.58346	3.41674	3.6822	4.78671
622.68	1.77269	3.56737	2.12584	2.52032	2.4213	3.54057	1.59735	1.60322	2.98985	2.17074	1.7252	2.68276	1.81254	2.06153	2.07873	2.12212	2.34984	2.91265	3.97917	1.9951	2.10986	2.4528	2.94569	1.82166	2.72742	1.50849	3.64048	2.10099	2.83917	2.57598	2.58894	4.6087	4.50409	2.51484	3.84903	3.73922	4.75887	1.68938	4.92225	3.07462	3.45435	1.77877	2.98308	5.16435	4.558	4.39643	3.22902	3.51779	4.68533
624.68	1.74002	3.44434	2.03496	2.47061	2.35214	3.51325	1.6216	1.58567	2.93932	2.14834	1.74058	2.61289	1.81384	2.03206	1.97449	2.00863	2.32515	2.85711	3.90512	1.98511	2.05996	2.39337	2.79746	1.79635	2.648	1.47749	3.56978	2.08055	2.77668	2.62273	2.59992	4.33027	4.38483	2.48843	3.72487	3.6909	4.62182	1.65577	4.78066	3.10957	3.44372	1.76419	2.89377	5.08323	4.49493	4.40477	3.1012	3.39885	4.55473
626.68	1.76348	3.38788	1.98737	2.43847	2.33311	3.55042	1.58995	1.58981	2.92286	2.16397	1.70875	2.53709	1.81253	2.07611	1.96092	2.02451	2.27001	2.88172	3.86384	1.99357	2.03627	2.3123	2.70614	1.76726	2.59081	1.51917	3.5453	2.08101	2.75968	2.51315	2.48536	4.0862	4.31953	2.50083	3.74807	3.55402	4.47978	1.65188	4.78731	3.10273	3.41522	1.77341	2.84026	4.89029	4.48549	4.32721	3.02936	3.28343	4.54883
628.68	1.74786	3.34647	1.97079	2.40399	2.28003	3.4933	1.57033	1.5727	2.86271	2.16833	1.67863	2.44599	1.82277	2.03628	1.90918	2.0258	2.25284	2.78512	3.82056	1.95207	2.00867	2.26848	2.59254	1.78126	2.54425	1.47814	3.46082	2.03046	2.69079	2.52512	2.49434	3.99283	4.19634	2.47074	3.66074	3.49893	4.33293	1.66934	4.69762	3.0163	3.38739	1.78685	2.85341	4.58988	4.30535	4.29152	2.98027	3.11522	4.48968
630.68	1.72298	3.19266	1.9702	2.33558	2.21925	3.40226	1.56298	1.53173	2.76895	2.13596	1.7057	2.37901	1.80666	1.96418	1.8298	1.96081	2.20268	2.74124	3.70838	1.91683	1.97041	2.19266	2.50567	1.70003	2.41515	1.45807	3.36658	1.98957	2.63473	2.49443	2.46112	3.81396	4.1278	2.50713	3.62072	3.51174	4.28036	1.65571	4.64178	2.98106	3.36321	1.73478	2.76897	4.57638	4.35736	4.19076	2.98537	3.01331	4.45886
632.68	1.70511	3.16722	1.93904	2.29641	2.16824	3.41363	1.58788	1.52939	2.80631	2.15626	1.6995	2.37042	1.77569	1.97341	1.81774	1.95024	2.1703	2.71307	3.69817	1.92706	1.95696	2.15417	2.44344	1.67488	2.38902	1.45826	3.24445	1.95002	2.65504	2.47841	2.49681	3.69932	4.06161	2.43728	3.57546	3.47918	4.14481	1.63821	4.66391	2.95511	3.29429	1.73434	2.68852	4.33195	4.20713	4.12504	3.04371	2.94182	4.43
634.68	1.67927	3.13224	1.93963	2.23606	2.11446	3.40562	1.55017	1.49777	2.73782	2.14867	1.71864	2.34833	1.7568	1.92827	1.7611	1.92508	2.12254	2.71423	3.7047	1.94378	1.9374	2.13381	2.35519	1.70888	2.31836	1.43908	3.26353	1.94814	2.57012	2.49185	2.45809	3.66294	4.07778	2.45902	3.53181	3.41123	4.18132	1.61484	4.52989	2.88778	3.30367	1.72616	2.633	4.3897	4.33835	4.11808	3.06517	2.82425	4.38277
636.68	1.64814	3.05221	1.8988	2.22851	2.08603	3.35031	1.52676	1.47489	2.69703	2.13654	1.68791	2.27165	1.7307	1.9319	1.76314	1.95867	2.09632	2.68841	3.77664	1.91333	1.9124	2.05918	2.3132	1.68895	2.28245	1.43911	3.20984	1.93507	2.56191	2.43754	2.50869	3.62124	4.02113	2.44779	3.45342	3.43708	4.12945	1.62222	4.41716	2.81888	3.23522	1.70409	2.56914	4.14465	4.25804	4.11781	3.07004	2.7521	4.33536
638.68	1.63909	3.03503	1.87919	2.19425	2.0655	3.18835	1.50766	1.43897	2.68695	2.13457	1.65377	2.26163	1.72786	1.87	1.72193	1.96302	2.07805	2.57961	3.70221	1.86461	1.89233	2.01944	2.21784	1.66633	2.25575	1.43224	3.13241	1.87244	2.49843	2.48972	2.46579	3.62294	3.99776	2.43025	3.47268	3.42506	4.09034	1.6051	4.39758	2.87653	3.20251	1.72971	2.51965	4.17537	4.28983	4.03855	3.13108	2.65673	4.2342
640.68	1.61504	3.01165	1.87773	2.17728	1.98237	3.19983	1.47704	1.42097	2.64384	2.11082	1.67149	2.24685	1.6783	1.85966	1.70488	1.9308	2.08937	2.60272	3.57204	1.89036	1.86573	1.95617	2.16885	1.63315	2.17761	1.42594	3.09297	1.86117	2.43147	2.53428	2.55526	3.59366	4.00155	2.40991	3.40389	3.43587	4.06799	1.61082	4.30624	2.90516	3.22388	1.72248	2.50179	4.00059	4.24939	4.06321	3.17902	2.6369	4.23258
642.68	1.61616	2.95954	1.84546	2.14647	1.98382	3.19255	1.46946	1.38972	2.65603	2.10791	1.69134	2.19655	1.66618	1.89687	1.67545	1.93903	2.0832	2.55556	3.65315	1.88846	1.86183	1.96386	2.15124	1.62671	2.1359	1.41858	3.06363	1.865	2.39305	2.46001	2.53862	3.63414	3.91779	2.41324	3.43768	3.40353	4.02845	1.60475	4.32204	2.86971	3.3	1.7191	2.53487	3.95894	4.24014	4.02247	3.26902	2.56316	4.15591
644.68	1.59367	2.84627	1.80099	2.14607	1.9439	3.12895	1.44446	1.3954	2.64019	2.1173	1.64441	2.13594	1.63646	1.86337	1.70075	1.88164	2.03626	2.57976	3.64068	1.88923	1.83392	1.93582	2.12057	1.57666	2.09724	1.41739	2.96438	1.82263	2.37643	2.57616	2.55225	3.62419	3.88694	2.45249	3.40467	3.45533	3.93477	1.61313	4.31634	2.88592	3.17717	1.70325	2.51422	3.75517	4.20835	4.07141	3.27338	2.49329	4.10156
646.68	1.58779	2.77094	1.80477	2.12754	1.89246	3.09316	1.44064	1.34988	2.65439	2.11555	1.65836	2.14387	1.64847	1.8239	1.66021	1.85843	2.03225	2.53531	3.62949	1.83797	1.79826	1.9016	2.03467	1.58394	2.05524	1.40429	2.90293	1.77378	2.35263	2.5376	2.53933	3.60408	3.813	2.41436	3.34363	3.35124	3.92794	1.60537	4.30443	2.84426	3.16238	1.70452	2.43952	3.75603	4.16306	3.92607	3.32135	2.45778	4.08157
648.68	1.57305	2.79537	1.78134	2.12247	1.8648	3.03983	1.42143	1.36528	2.61064	2.14469	1.66393	2.19583	1.596	1.78729	1.64621	1.7726	2.0387	2.56064	3.62702	1.835	1.77733	1.86781	2.02081	1.55917	2.00768	1.4183	2.88113	1.74577	2.3491	2.47597	2.54004	3.55997	3.79664	2.39916	3.32675	3.42453	3.90316	1.59449	4.1879	2.75969	3.13734	1.66768	2.37708	3.66271	4.11257	3.89825	3.36619	2.35677	4.01426
650.68	1.56332	2.67532	1.7974	2.10275	1.86265	2.99257	1.40423	1.33835	2.5969	2.10244	1.658	2.15773	1.60681	1.78705	1.6175	1.8121	2.02268	2.47114	3.5491	1.89134	1.76617	1.84648	1.95123	1.51874	2.0502	1.3968	2.83323	1.72072	2.32363	2.46102	2.51178	3.57012	3.73522	2.42111	3.34907	3.40212	3.85145	1.5652	4.24157	2.77674	2.9891	1.67753	2.39377	3.56143	4.03396	3.94158	3.36972	2.31869	3.97596
652.68	1.55277	2.59751	1.77342	2.06906	1.84309	3.05593	1.41344	1.3216	2.53762	2.11738	1.60919	2.10335	1.60012	1.77043	1.61573	1.81406	2.0053	2.42551	3.51674	1.84465	1.75805	1.80499	1.9319	1.4829	2.02058	1.399	2.77265	1.74337	2.37741	2.50636	2.56767	3.54086	3.68907	2.4207	3.33076	3.47811	3.85813	1.58091	4.18228	2.74692	3.16761	1.67531	2.39846	3.52268	4.04278	3.87647	3.39315	2.36285	3.90136
654.68	1.54037	2.54867	1.77374	2.02341	1.79258	3.00156	1.41125	1.36245	2.55853	2.13204	1.62202	2.06788	1.59187	1.73786	1.58919	1.80087	2.01125	2.37627	3.43124	1.82551	1.75964	1.79141	1.88639	1.48136	1.98877	1.39475	2.70058	1.74311	2.27441	2.34422	2.46217	3.50159	3.67422	2.36745	3.27909	3.42936	3.73363	1.5891	4.01513	2.6998	3.01079	1.70041	2.28113	3.40841	3.98836	3.76624	3.35486	2.2616	3.75914
656.68	1.55359	2.52264	1.76486	2.00047	1.77869	3.01911	1.40715	1.33614	2.51968	2.13496	1.61408	2.1104	1.61096	1.71985	1.60806	1.79382	1.97356	2.38021	3.37057	1.9035	1.73937	1.77312	1.85843	1.47627	1.98862	1.3978	2.69938	1.76145	2.30537	2.3976	2.50919	3.43209	3.59322	2.36138	3.27118	3.34277	3.73708	1.57004	4.06889	2.71578	3.04801	1.66041	2.24094	3.4698	4.01114	3.75531	3.38252	2.19656	3.68399
658.68	1.54278	2.43426	1.76923	1.98901	1.72881	2.94963	1.36582	1.32391	2.52712	2.14784	1.60358	2.07337	1.58496	1.7168	1.57697	1.76836	1.98569	2.37874	3.38345	1.87618	1.72484	1.75409	1.83875	1.47888	1.97324	1.38841	2.64926	1.75489	2.26539	2.37463	2.44198	3.43816	3.54572	2.33036	3.23586	3.38968	3.67181	1.55302	3.97371	2.70219	2.95415	1.67524	2.21542	3.32533	4.00419	3.71297	3.4787	2.16687	3.64
660.68	1.54391	2.43832	1.75278	1.96091	1.72986	2.88748	1.37805	1.30187	2.4599	2.12696	1.6383	2.00384	1.57458	1.70241	1.58993	1.77214	1.96324	2.32086	3.31566	1.83084	1.69235	1.72685	1.79309	1.42009	1.91283	1.37463	2.59679	1.6965	2.20756	2.37913	2.46503	3.41748	3.50111	2.31288	3.22013	3.32892	3.63205	1.56052	3.92782	2.7203	2.96288	1.6431	2.20763	3.32271	3.98434	3.75833	3.4924	2.13824	3.58668
662.68	1.52036	2.40956	1.76873	1.93716	1.71022	2.92581	1.38569	1.30397	2.42766	2.14025	1.61461	1.99885	1.58414	1.67022	1.5989	1.78165	1.93909	2.33779	3.34367	1.82111	1.67914	1.68774	1.74665	1.4405	1.90859	1.3762	2.61005	1.64677	2.22121	2.32165	2.42457	3.41244	3.43839	2.26695	3.18246	3.28902	3.58045	1.54115	3.90819	2.66357	2.95651	1.66629	2.2158	3.26539	3.8857	3.61847	3.54431	2.14268	3.48528
664.68	1.51653	2.35947	1.76152	1.91775	1.67517	2.89664	1.35033	1.29104	2.40277	2.14834	1.61946	1.96307	1.56135	1.64421	1.57974	1.74296	1.93874	2.32377	3.24311	1.83717	1.68056	1.70043	1.73823	1.39126	1.88273	1.36826	2.53524	1.63355	2.23388	2.29656	2.3747	3.29988	3.38594	2.27704	3.20694	3.31539	3.54761	1.53585	3.94564	2.61534	2.91578	1.6361	2.18065	3.23896	3.88399	3.67451	3.48203	2.06562	3.43204
666.68	1.52605	2.36484	1.74538	1.90607	1.6847	2.90734	1.37395	1.28026	2.3717	2.15218	1.61907	1.96357	1.55058	1.66032	1.56316	1.71821	1.92054	2.33576	3.17328	1.83571	1.66674	1.68813	1.74363	1.41595	1.87908	1.35513	2.49828	1.62906	2.20691	2.32263	2.31416	3.32706	3.32766	2.2248	3.0835	3.28319	3.5054	1.49789	3.84461	2.58237	2.92438	1.60101	2.15695	3.02686	3.86268	3.62196	3.51775	2.06529	3.37222
668.68	1.50294	2.3759	1.75962	1.89345	1.68026	2.8827	1.36423	1.30091	2.41681	2.16273	1.62558	1.94718	1.54079	1.66238	1.55701	1.77121	1.90031	2.28334	3.1957	1.87316	1.65336	1.68764	1.74754	1.41305	1.88554	1.35864	2.50142	1.63813	2.21658	2.25697	2.25294	3.27056	3.25755	2.17322	3.13232	3.25866	3.44244	1.5138	3.81557	2.63937	2.91575	1.62575	2.10741	2.99866	3.77894	3.53657	3.42004	1.99528	3.41899
670.68	1.51135	2.29627	1.71362	1.8772	1.66991	2.81168	1.35938	1.26971	2.3734	2.15889	1.64676	1.9514	1.55019	1.68031	1.56819	1.73804	1.93117	2.28912	3.16838	1.8879	1.65522	1.66877	1.7293	1.40794	1.88427	1.37653	2.47634	1.61086	2.19458	2.25166	2.27598	3.23117	3.17402	2.15995	3.09702	3.20763	3.31672	1.53343	3.76369	2.59384	2.95296	1.61199	2.0289	2.89082	3.7058	3.51553	3.46307	2.00726	3.34211
672.68	1.51409	2.28855	1.71057	1.84888	1.62905	2.84245	1.36148	1.25205	2.3229	2.15847	1.58474	1.93009	1.53032	1.62385	1.54637	1.71687	1.91102	2.20346	3.08529	1.88711	1.62312	1.63997	1.72237	1.36115	1.86868	1.34977	2.4314	1.58194	2.17817	2.20855	2.28647	3.27096	3.17368	2.15556	3.05009	3.21856	3.31094	1.50308	3.68044	2.62021	2.93633	1.61236	2.06537	2.9289	3.67019	3.47942	3.46579	2.00162	3.2837
674.68	1.50287	2.24406	1.7141	1.82268	1.63308	2.87648	1.34571	1.2504	2.30317	2.14118	1.63285	1.94344	1.52738	1.63466	1.54441	1.71218	1.94368	2.22673	3.09739	1.84681	1.63266	1.6404	1.65783	1.38728	1.84319	1.35363	2.39784	1.55755	2.17951	2.21038	2.26309	3.22225	3.12125	2.13754	3.05544	3.24953	3.24656	1.50754	3.71039	2.54752	2.94472	1.63493	2.04918	2.84151	3.69107	3.48318	3.48532	1.97467	3.23489
676.68	1.50633	2.23154	1.70453	1.82595	1.63795	2.82153	1.36525	1.2582	2.2785	2.12731	1.60179	1.9531	1.54286	1.65112	1.5015	1.70793	1.89714	2.22905	3.00152	1.86245	1.63003	1.63681	1.65492	1.38741	1.82088	1.33573	2.37524	1.51772	2.14933	2.24071	2.2044	3.19713	3.06701	2.10135	3.04066	3.21098	3.24232	1.4952	3.61918	2.6114	2.94293	1.6176	2.02063	2.79174	3.65528	3.33669	3.45673	1.98661	3.17097
678.68	1.47735	2.2689	1.68793	1.81152	1.63191	2.74824	1.33204	1.26111	2.26023	2.11028	1.56971	1.92343	1.55955	1.61861	1.48443	1.69206	1.91454	2.16013	2.96334	1.86756	1.61044	1.63605	1.62157	1.3669	1.82028	1.34429	2.32985	1.50242	2.10953	2.1901	2.25269	3.18265	3.02743	2.05249	3.03593	3.14627	3.21294	1.48644	3.61169	2.57898	2.95447	1.60488	2.02481	2.77498	3.60888	3.2908	3.45956	1.91912	3.13986
680.68	1.48733	2.23905	1.69479	1.80572	1.637	2.85439	1.33704	1.25114	2.22761	2.11916	1.58112	1.91852	1.55854	1.6182	1.51694	1.70777	1.92881	2.21197	2.97955	1.83683	1.59283	1.62948	1.65136	1.35833	1.80686	1.35531	2.34169	1.4965	2.17195	2.13235	2.2221	3.15186	2.96781	2.07315	2.96903	3.14397	3.15578	1.48681	3.52887	2.60196	2.92879	1.60906	2.01765	2.7395	3.53523	3.33522	3.46688	1.94747	3.10631
682.68	1.4886	2.22106	1.66774	1.79125	1.62951	2.81569	1.32436	1.2371	2.23999	2.13306	1.56484	1.91677	1.56463	1.62957	1.50731	1.65233	1.9117	2.15032	2.91027	1.87576	1.57641	1.61119	1.63925	1.34753	1.81399	1.35039	2.31496	1.48616	2.18025	2.0979	2.16004	3.11237	2.92328	2.05103	2.92537	3.06632	3.08416	1.45666	3.52232	2.5236	2.86	1.58547	1.95622	2.63317	3.5547	3.27707	3.45995	1.89276	3.07379
684.68	1.48461	2.23644	1.67503	1.79482	1.63226	2.81625	1.32825	1.23253	2.22562	2.1285	1.58558	1.91987	1.54438	1.65666	1.4652	1.70514	1.91288	2.14822	2.91045	1.88466	1.59251	1.62496	1.616	1.36747	1.79536	1.33536	2.31445	1.47478	2.19447	2.10366	2.16932	3.09126	2.85819	2.03397	2.85891	3.083	3.01565	1.45791	3.38364	2.52639	2.85643	1.58034	1.95117	2.73797	3.44026	3.23793	3.46696	1.85411	3.03896
686.68	1.48055	2.2414	1.67006	1.77454	1.60487	2.79966	1.32347	1.23216	2.19317	2.12147	1.55053	1.91295	1.52771	1.64195	1.45917	1.70181	1.89877	2.14847	2.85574	1.8822	1.58437	1.62272	1.65723	1.3642	1.79983	1.3534	2.2784	1.44637	2.11921	2.07156	2.10659	3.02745	2.76055	1.98768	2.8611	3.02486	2.94014	1.45366	3.38081	2.51159	2.79021	1.5604	1.94094	2.59996	3.46294	3.19502	3.49707	1.85418	2.9757
688.68	1.47254	2.18403	1.66036	1.79941	1.6112	2.85957	1.31709	1.23389	2.16318	2.15051	1.58571	1.87588	1.52605	1.63451	1.46681	1.69681	1.88725	2.16052	2.76755	1.8449	1.58312	1.60299	1.62057	1.32876	1.77639	1.33406	2.24022	1.46044	2.14009	2.05655	2.10025	3.01692	2.70895	2.02956	2.85266	3.03049	2.94497	1.42999	3.32334	2.51055	2.78995	1.59871	1.95233	2.50148	3.46991	3.19452	3.47474	1.88477	2.9422
690.68	1.47933	2.20427	1.65772	1.79893	1.62523	2.86048	1.33362	1.24034	2.19989	2.15258	1.61779	1.91192	1.55371	1.70869	1.48191	1.7194	1.9064	2.15049	2.79562	1.87609	1.58676	1.62254	1.62557	1.34257	1.76846	1.34962	2.25378	1.46174	2.18571	2.04425	2.04273	2.98437	2.60971	1.9745	2.79731	3.03677	2.89079	1.43639	3.22362	2.53196	2.78898	1.52793	1.89788	2.51632	3.37603	3.11489	3.38416	1.83221	2.9347
692.68	1.49047	2.19219	1.6863	1.8082	1.61043	2.8732	1.33672	1.2463	2.2431	2.18698	1.62051	1.90017	1.5773	1.66461	1.48662	1.71592	1.88312	2.17455	2.81838	1.91405	1.6024	1.61625	1.67524	1.3437	1.80398	1.34095	2.24838	1.48126	2.19451	2.11186	2.02283	2.94703	2.60244	1.93653	2.77053	3.04121	2.88952	1.42177	3.22125	2.46119	2.84357	1.54031	1.85835	2.5589	3.35984	3.09373	3.44575	1.82849	2.82562
694.68	1.50391	2.19294	1.67528	1.7985	1.64835	2.88145	1.36272	1.23803	2.24234	2.19	1.63055	1.91847	1.58941	1.71791	1.5178	1.75991	1.91235	2.20268	2.74793	1.93597	1.58256	1.65804	1.70527	1.35171	1.83553	1.33311	2.24902	1.47987	2.24245	2.07643	2.03484	2.93538	2.53247	1.93493	2.70883	3.01224	2.79923	1.44173	3.20791	2.53413	2.82369	1.50454	1.87578	2.49163	3.33148	3.1111	3.41935	1.82941	2.78941
696.68	1.51734	2.21339	1.68326	1.84055	1.69803	2.86415	1.39224	1.26597	2.25961	2.24481	1.70209	1.95049	1.59252	1.73196	1.55297	1.78144	1.91879	2.28366	2.90633	1.96529	1.61588	1.68347	1.75552	1.36161	1.85737	1.33086	2.27936	1.48925	2.25345	2.00168	2.0359	2.92837	2.4976	1.92805	2.69664	2.95387	2.73325	1.41158	3.18993	2.54628	2.84394	1.53021	1.83371	2.44079	3.215	3.00478	3.38015	1.84092	2.76406
698.68	1.54083	2.25549	1.69001	1.82742	1.69862	2.99555	1.39791	1.27346	2.2751	2.31118	1.72044	1.95435	1.62625	1.79555	1.60535	1.85907	1.95605	2.33872	2.9941	1.98568	1.64805	1.7249	1.78225	1.38553	1.8666	1.33932	2.31945	1.48755	2.2838	1.98214	1.97543	2.9055	2.43724	1.90371	2.63063	2.92366	2.68448	1.39216	3.04483	2.46242	2.76537	1.51072	1.81974	2.34974	3.19501	2.90746	3.37023	1.80497	2.70864
700.68	1.5662	2.28587	1.71294	1.86405	1.73605	2.9545	1.39792	1.33199	2.32978	2.40342	1.73375	1.99494	1.67115	1.82112	1.65056	1.94275	1.94632	2.35394	2.99587	2.01226	1.68701	1.76555	1.88185	1.4354	1.91208	1.36165	2.31324	1.5194	2.34583	2.01067	1.97858	2.8733	2.3946	1.84987	2.59443	2.94054	2.7381	1.39604	3.03595	2.43778	2.81746	1.49858	1.78337	2.28875	3.23952	2.93647	3.34702	1.7937	2.68607
702.68	1.58692	2.35805	1.72323	1.84728	1.74553	3.02249	1.42566	1.33397	2.36876	2.46739	1.76841	2.03504	1.65836	1.88675	1.68591	1.94487	1.97441	2.46156	3.07932	2.09097	1.70797	1.8154	1.90133	1.48482	1.92226	1.35793	2.34125	1.53511	2.38593	1.99092	1.97515	2.84764	2.35021	1.85541	2.57768	2.89842	2.71835	1.39543	3.03506	2.48216	2.79253	1.50267	1.78269	2.32975	3.17892	2.91015	3.39363	1.79946	2.75307
704.68	1.62658	2.39234	1.77334	1.88435	1.76528	3.1317	1.40785	1.35511	2.43204	2.52541	1.84604	2.15308	1.71621	1.94027	1.72986	1.98952	1.98862	2.55678	3.16897	2.10649	1.74809	1.86659	1.98273	1.5092	2.00905	1.37912	2.39795	1.57032	2.43987	1.96918	1.94697	2.81006	2.32302	1.82773	2.54867	2.87073	2.63329	1.40972	2.97449	2.47182	2.79826	1.44344	1.75462	2.31085	3.08918	2.82654	3.33704	1.75451	2.6322
706.68	1.64039	2.41238	1.79514	1.92238	1.7367	3.10789	1.43119	1.36856	2.42202	2.58538	1.86769	2.13883	1.7139	1.94425	1.75464	2.05988	2.01315	2.61429	3.21336	2.13345	1.78456	1.92253	2.03623	1.55877	2.00506	1.36433	2.43319	1.56798	2.48113	1.958	1.94802	2.77805	2.27417	1.86062	2.53022	2.85526	2.62798	1.37909	2.92997	2.45347	2.71538	1.46398	1.75704	2.27519	3.10615	2.78129	3.35129	1.75703	2.61301
708.68	1.64207	2.43876	1.83212	1.92952	1.74225	3.0821	1.44038	1.38372	2.45486	2.62278	1.85104	2.16314	1.76875	1.97464	1.7927	2.09471	2.00518	2.6687	3.25246	2.17053	1.80478	1.92844	2.03311	1.56693	2.03437	1.36856	2.4538	1.57748	2.48504	1.96919	1.91612	2.79886	2.22769	1.86186	2.48664	2.84525	2.57333	1.35482	2.85107	2.41746	2.72424	1.4565	1.71981	2.30926	3.04862	2.7456	3.35106	1.74239	2.52988
710.68	1.68996	2.47091	1.83856	1.95654	1.75437	3.11472	1.42922	1.39771	2.50871	2.67062	1.88755	2.15712	1.77867	2.00778	1.82199	2.11507	2.00829	2.6928	3.32024	2.20413	1.82779	1.97491	2.10007	1.60632	2.05429	1.38645	2.43472	1.58935	2.54686	1.95722	1.89854	2.77722	2.19023	1.84172	2.47825	2.83825	2.57214	1.3811	2.83479	2.43107	2.76914	1.47337	1.72407	2.26948	3.06107	2.75765	3.35223	1.75869	2.52032
712.68	1.69522	2.4352	1.8124	1.94287	1.76396	3.13492	1.4316	1.40175	2.47425	2.66048	1.87966	2.15338	1.76968	2.02071	1.85498	2.09823	1.9761	2.67338	3.2801	2.1656	1.81628	1.99154	2.07835	1.59261	2.06901	1.37377	2.44117	1.60357	2.53419	1.9758	1.95535	2.75739	2.13627	1.82123	2.48075	2.81534	2.57714	1.39112	2.77891	2.36254	2.79674	1.47607	1.7654	2.22874	3.02017	2.73668	3.33773	1.73558	2.55954
714.68	1.69491	2.43263	1.80192	1.95767	1.77512	3.05402	1.41338	1.41355	2.50879	2.68376	1.91421	2.16645	1.77944	2.02689	1.87351	2.12389	1.99818	2.70482	3.22331	2.1642	1.83172	2.00832	2.09996	1.61839	2.04409	1.35992	2.41822	1.59131	2.54758	1.93262	1.89937	2.74865	2.11423	1.80193	2.40186	2.77892	2.52574	1.363	2.75721	2.40214	2.66304	1.43032	1.71388	2.18393	2.90853	2.67552	3.2884	1.71606	2.46769
716.68	1.69571	2.46167	1.81022	1.97187	1.75692	3.10886	1.4173	1.41714	2.47573	2.70527	1.91521	2.12802	1.76311	2.02382	1.85859	2.10258	1.99957	2.72471	3.19257	2.14352	1.8464	1.97086	2.09887	1.64325	2.05928	1.37665	2.433	1.60648	2.56117	1.93231	1.91749	2.67663	2.09344	1.76469	2.38969	2.73033	2.46368	1.39282	2.71386	2.40363	2.72199	1.44373	1.70716	2.17562	2.86213	2.631	3.26309	1.71914	2.45407
718.68	1.6906	2.41146	1.80642	1.95669	1.74386	3.00655	1.41954	1.39205	2.4977	2.69603	1.87831	2.09726	1.76652	1.97878	1.84588	2.09893	1.97826	2.72725	3.18865	2.18029	1.84857	1.95523	2.08023	1.65036	2.0788	1.38479	2.4246	1.6105	2.59047	1.92933	1.86946	2.67512	2.04766	1.76534	2.32722	2.73996	2.47246	1.37056	2.73817	2.41531	2.67483	1.45842	1.67016	2.15721	2.8751	2.57395	3.26622	1.70582	2.41644
719.76
720.68	1.69616	2.32545	1.76622	1.9354	1.74134	3.02711	1.43888	1.41426	2.46111	2.68889	1.85991	2.09851	1.76253	1.99165	1.82726	2.09096	1.9673	2.62464	3.13534	2.1796	1.83382	1.94948	2.08055	1.62319	2.05435	1.35866	2.42126	1.6215	2.58932	1.92314	1.91474	2.66469	2.01164	1.77369	2.30769	2.68196	2.4298	1.3804	2.67312	2.3931	2.68083	1.44568	1.69964	2.17552	2.85367	2.55777	3.26536	1.70967	2.42436
722.68	1.70799	2.35054	1.75579	1.95116	1.72191	2.99693	1.42387	1.39149	2.4682	2.64873	1.85739	2.07739	1.7561	1.94142	1.77128	2.01694	1.95203	2.66328	3.10905	2.18673	1.8329	1.90056	2.0416	1.57266	2.01363	1.35302	2.37414	1.5919	2.59559	1.93145	1.9001	2.64427	2.01205	1.74836	2.24198	2.70774	2.37106	1.37427	2.66131	2.3768	2.72872	1.43637	1.63217	2.14529	2.86538	2.53464	3.20122	1.7043	2.40833
724.68	1.65257	2.29712	1.74648	1.9207	1.71624	2.9467	1.42309	1.38865	2.36133	2.62749	1.84668	2.03076	1.71988	1.95761	1.77218	2.02706	1.96088	2.63471	3.07044	2.12992	1.8329	1.88174	2.05754	1.57927	1.96369	1.3452	2.34959	1.58133	2.53088	1.90271	1.89286	2.61731	1.9632	1.73122	2.27164	2.67841	2.38294	1.36015	2.64615	2.34058	2.71372	1.44043	1.65966	2.0948	2.84322	2.52205	3.26003	1.66714	2.41001
726.68	1.70175	2.30692	1.75085	1.93516	1.70427	2.94674	1.44767	1.37206	2.35713	2.65838	1.88053	2.04251	1.78514	1.9842	1.76152	2.01789	1.95071	2.62339	3.03268	2.1481	1.83321	1.88703	2.02971	1.59288	2.01779	1.36986	2.3449	1.5903	2.48516	1.91379	1.89854	2.6272	1.96163	1.76002	2.23838	2.67893	2.38798	1.35517	2.63848	2.3552	2.57556	1.43832	1.63914	2.12084	2.86027	2.53096	3.24768	1.70193	2.39797
728.68	1.68041	2.30194	1.71219	1.93099	1.70322	2.89449	1.4409	1.36448	2.34599	2.64864	1.85612	2.00905	1.74824	1.96539	1.77954	2.01954	1.93726	2.58226	2.97191	2.10287	1.80551	1.8827	2.02434	1.57945	1.98789	1.3434	2.31453	1.56591	2.53435	1.89781	1.89051	2.61545	1.94716	1.74827	2.2237	2.69877	2.37311	1.34382	2.60899	2.36244	2.64305	1.43671	1.65618	2.1525	2.85287	2.51353	3.2335	1.68317	2.38965
730.68	1.69135	2.24739	1.6983	1.91068	1.67287	2.8128	1.45071	1.37366	2.3163	2.65561	1.87236	1.99786	1.7255	1.92046	1.7563	1.96366	1.9317	2.57342	2.88344	2.11654	1.80524	1.83505	1.98225	1.56715	1.93777	1.36278	2.2867	1.55737	2.49555	1.93377	1.88448	2.61076	1.92405	1.7676	2.2213	2.70582	2.39459	1.33526	2.60873	2.37998	2.64673	1.43804	1.62409	2.19495	2.78232	2.53566	3.26048	1.72903	2.37649
732.68	1.66705	2.22719	1.70741	1.87231	1.64292	2.77465	1.40846	1.34614	2.27594	2.63959	1.85158	1.94909	1.7382	1.92502	1.72963	1.93264	1.92084	2.52164	2.82164	2.05008	1.78324	1.80468	1.9591	1.53904	1.90503	1.37367	2.2816	1.53802	2.47225	1.93302	1.89854	2.65565	1.92051	1.76835	2.18177	2.66295	2.41018	1.33567	2.59755	2.35947	2.61891	1.40924	1.63396	2.08644	2.78318	2.529	3.30996	1.71069	2.38219
734.68	1.62539	2.16848	1.67424	1.85077	1.65107	2.68402	1.37906	1.33234	2.25342	2.59837	1.80695	1.89945	1.67163	1.85223	1.68332	1.92417	1.88485	2.46732	2.76706	2.05398	1.77371	1.77375	1.90117	1.51374	1.89325	1.34585	2.247	1.50475	2.41201	1.89987	1.88417	2.64617	1.9377	1.77855	2.19957	2.69784	2.43499	1.3581	2.6561	2.39351	2.67453	1.44421	1.63072	2.12471	2.81325	2.54888	3.27716	1.71704	2.3981
736.68	1.63706	2.12493	1.63688	1.84239	1.62499	2.63743	1.37532	1.33556	2.18048	2.5334	1.80679	1.89576	1.68749	1.85673	1.66638	1.88648	1.89749	2.37628	2.7093	2.03593	1.74986	1.74082	1.86028	1.47675	1.85499	1.34555	2.20098	1.47675	2.37227	1.966	1.91962	2.6896	1.93407	1.7993	2.22183	2.69953	2.39785	1.36005	2.7172	2.4006	2.70675	1.46837	1.64253	2.15728	2.83613	2.54515	3.3599	1.72317	2.3677
738.68	1.60748	2.08702	1.64342	1.83207	1.60033	2.58103	1.3578	1.31393	2.10078	2.51307	1.79813	1.85973	1.65242	1.8285	1.67362	1.83315	1.87365	2.35347	2.61499	2.00962	1.74829	1.68488	1.79741	1.44278	1.83902	1.34962	2.16491	1.4733	2.33671	1.92672	1.91661	2.72487	1.94809	1.79311	2.1941	2.69494	2.38748	1.34709	2.67016	2.37908	2.65537	1.45844	1.62415	2.11402	2.83479	2.50926	3.3434	1.72516	2.35695
740.68	1.59647	2.03021	1.59701	1.81323	1.60351	2.53389	1.33432	1.29074	2.10041	2.5104	1.80186	1.84168	1.621	1.80178	1.63994	1.82063	1.86188	2.29727	2.61104	1.95666	1.71911	1.67527	1.75279	1.43077	1.81603	1.33319	2.13943	1.45587	2.29247	1.93579	1.88876	2.73311	1.94317	1.81062	2.18666	2.67435	2.39314	1.36135	2.74201	2.35973	2.64441	1.44437	1.6245	2.04086	2.80833	2.53114	3.35113	1.70913	2.3517
742.68	1.57252	2.00132	1.59709	1.79778	1.58637	2.4916	1.3328	1.27127	2.08628	2.43605	1.76005	1.813	1.62268	1.75444	1.59143	1.76768	1.85081	2.32156	2.50664	1.99887	1.68384	1.64684	1.72007	1.41124	1.77482	1.33379	2.14728	1.41101	2.25988	1.93894	1.92036	2.7649	1.9372	1.81253	2.19855	2.71624	2.40092	1.35695	2.68048	2.36658	2.71968	1.43866	1.61975	2.06358	2.86647	2.52292	3.3485	1.6798	2.31986
744.68	1.55593	1.9823	1.55866	1.78478	1.52902	2.45562	1.3018	1.25571	2.00059	2.41016	1.74288	1.79974	1.57198	1.73808	1.58975	1.79217	1.83622	2.19814	2.45978	1.8919	1.65668	1.62371	1.67918	1.38195	1.7713	1.34128	2.1039	1.40292	2.24021	1.91789	1.90559	2.77726	1.92406	1.82913	2.17966	2.70762	2.35869	1.35837	2.72163	2.35394	2.66921	1.43192	1.6012	2.02659	2.82886	2.58101	3.34726	1.71342	2.2856
746.68	1.52306	1.95461	1.53874	1.74235	1.52071	2.40404	1.28655	1.25239	1.94879	2.34256	1.71933	1.75449	1.58352	1.69763	1.53331	1.75334	1.81763	2.17307	2.39634	1.91876	1.65406	1.57883	1.6374	1.35924	1.78735	1.32821	2.07941	1.39297	2.21761	1.98502	1.92123	2.76583	1.91602	1.83157	2.16208	2.74665	2.33786	1.37455	2.67554	2.3365	2.71288	1.45503	1.60331	2.05632	2.79533	2.53516	3.421	1.72626	2.29819
748.68	1.53335	1.93839	1.5174	1.75304	1.52243	2.31965	1.25766	1.22291	1.87002	2.31655	1.73348	1.74841	1.56292	1.70164	1.52954	1.74708	1.81779	2.15668	2.33928	1.86251	1.61943	1.56152	1.62943	1.32463	1.74708	1.31044	2.06012	1.38671	2.18464	1.96698	1.9192	2.77482	1.9051	1.84867	2.1472	2.74944	2.34973	1.38661	2.71069	2.40225	2.68038	1.44433	1.60673	2.0538	2.83121	2.53321	3.40571	1.72999	2.27138
750.68	1.51121	1.92709	1.53476	1.7659	1.51222	2.29962	1.26705	1.2296	1.86586	2.26848	1.7185	1.74451	1.54356	1.68337	1.52334	1.6877	1.79004	2.12723	2.28569	1.88363	1.6179	1.53974	1.57357	1.33239	1.69718	1.33349	2.05856	1.37532	2.19009	1.9841	1.93745	2.77803	1.90663	1.85239	2.15004	2.71262	2.35074	1.36714	2.67039	2.33742	2.6542	1.46845	1.57609	2.03906	2.81679	2.5296	3.38508	1.71052	2.23324
752.68	1.51029	1.89995	1.50434	1.74405	1.48256	2.25233	1.26461	1.2385	1.83987	2.28511	1.69126	1.71948	1.56024	1.68736	1.51282	1.69794	1.8339	2.08758	2.26692	1.90691	1.5909	1.53029	1.56739	1.3176	1.6958	1.31704	1.99502	1.35128	2.17071	1.93667	1.94063	2.74629	1.89307	1.82014	2.12837	2.67642	2.36416	1.34922	2.681	2.35663	2.68259	1.46316	1.58452	1.98416	2.85936	2.50537	3.37127	1.70008	2.23183
754.68	1.47788	1.8524	1.4945	1.72312	1.49128	2.19838	1.25528	1.22312	1.81596	2.22142	1.65995	1.64907	1.52635	1.65936	1.496	1.67162	1.78681	2.03781	2.22734	1.85115	1.56953	1.50594	1.54442	1.27608	1.6528	1.31613	1.977	1.35748	2.0835	1.89957	1.93944	2.76172	1.84733	1.82171	2.07907	2.67353	2.36882	1.33883	2.61305	2.34577	2.63934	1.45831	1.60258	1.97324	2.72188	2.49582	3.31882	1.71643	2.23072
756.68	1.46311	1.88064	1.47563	1.71662	1.48912	2.20924	1.25853	1.21729	1.79099	2.2066	1.69787	1.68754	1.50684	1.63736	1.50434	1.61989	1.77886	2.04647	2.21487	1.89116	1.57617	1.48679	1.53961	1.25992	1.65948	1.33604	1.99521	1.34256	2.09014	1.93884	1.93965	2.77244	1.85317	1.77763	2.085	2.65505	2.30392	1.35092	2.68048	2.33357	2.64719	1.44436	1.58098	2.00105	2.74272	2.48076	3.35321	1.67364	2.1998
758.68	1.46274	1.83434	1.47329	1.72703	1.46466	2.1954	1.25965	1.20204	1.75167	2.19249	1.69163	1.67071	1.5035	1.60972	1.48416	1.62818	1.7725	1.95439	2.14986	1.84435	1.53926	1.48988	1.52716	1.26092	1.62133	1.31722	1.96525	1.32348	2.05584	1.94514	1.9692	2.75626	1.84235	1.75875	2.10811	2.67436	2.28518	1.34297	2.60195	2.3015	2.62565	1.46984	1.57337	2.05329	2.78103	2.47832	3.34727	1.69581	2.1681
760.68	1.45001	1.82892	1.45425	1.70498	1.47581	2.18414	1.24246	1.2123	1.74705	2.17041	1.67574	1.63989	1.51956	1.59699	1.45729	1.6303	1.78472	1.93166	2.1367	1.84213	1.53148	1.46107	1.51523	1.27138	1.61085	1.30815	1.93332	1.32782	2.07139	1.94096	1.94262	2.74756	1.81292	1.80588	2.06131	2.65843	2.29536	1.34808	2.63473	2.30536	2.595	1.44803	1.59192	1.99528	2.77463	2.45302	3.35123	1.68033	2.16857
762.68	1.45043	1.83064	1.45937	1.70945	1.46266	2.16234	1.24223	1.19438	1.72369	2.17351	1.66917	1.62242	1.51191	1.64562	1.49028	1.66395	1.75767	1.94791	2.1118	1.8413	1.51794	1.47759	1.50255	1.23817	1.61738	1.31711	1.94286	1.33234	2.0703	1.95696	1.9021	2.73779	1.80491	1.77295	2.04114	2.6277	2.2432	1.35388	2.57811	2.33744	2.63846	1.4302	1.59142	1.98735	2.67509	2.35548	3.32768	1.6683	2.12657
764.68	1.44674	1.83848	1.45204	1.69849	1.44687	2.11314	1.25047	1.18447	1.68833	2.14698	1.6483	1.60777	1.51944	1.60439	1.45531	1.62489	1.7664	1.93227	2.0789	1.80564	1.52002	1.43492	1.51213	1.26506	1.589	1.30921	1.91981	1.31022	2.01844	1.87437	1.91613	2.7352	1.77749	1.80072	1.99894	2.59337	2.23857	1.32855	2.52542	2.23741	2.52484	1.47271	1.56132	1.92597	2.66384	2.36699	3.30445	1.65815	2.09389
766.68	1.43572	1.79991	1.4305	1.6974	1.44124	2.13263	1.22901	1.19301	1.67815	2.13871	1.6683	1.58671	1.51199	1.57897	1.46272	1.59155	1.77285	1.8976	2.05051	1.80698	1.4939	1.42451	1.49753	1.22982	1.56794	1.29763	1.88792	1.3106	2.00643	1.94061	1.91207	2.73747	1.75302	1.7824	1.99175	2.58858	2.2303	1.3458	2.53699	2.31358	2.64474	1.46647	1.58884	1.96194	2.66465	2.3503	3.35841	1.63115	2.12757
768.68	1.42332	1.79755	1.43552	1.69737	1.4298	2.12034	1.23736	1.16076	1.67216	2.12747	1.61464	1.58857	1.48193	1.54473	1.42462	1.59293	1.75574	1.84392	2.00329	1.79758	1.48409	1.42674	1.46367	1.24299	1.56319	1.2921	1.91329	1.30781	2.03468	1.96665	1.91953	2.70604	1.78207	1.7616	2.00793	2.63154	2.24024	1.34653	2.57268	2.34584	2.68298	1.47477	1.59628	1.95531	2.68325	2.34489	3.34966	1.66601	2.11474
770.68	1.40607	1.77155	1.42349	1.69367	1.42748	2.10531	1.23684	1.16548	1.64153	2.08447	1.61017	1.57919	1.50195	1.5548	1.43731	1.57422	1.74999	1.84035	1.99006	1.8184	1.46525	1.42976	1.44407	1.23243	1.55968	1.31241	1.88257	1.30421	1.99877	1.85635	1.88255	2.70094	1.75118	1.78658	1.96147	2.58984	2.2087	1.3544	2.51145	2.30113	2.60479	1.44928	1.551	1.90771	2.55458	2.27903	3.3541	1.64362	2.0609
772.68	1.40914	1.76477	1.4334	1.66433	1.42045	2.08605	1.21844	1.16696	1.62672	2.09123	1.62288	1.5665	1.46927	1.55414	1.42872	1.58537	1.75032	1.84177	1.98738	1.80551	1.46396	1.40533	1.42996	1.23049	1.54601	1.31076	1.88274	1.29683	2.00764	1.86572	1.85971	2.6875	1.73251	1.76622	1.94612	2.59931	2.19764	1.33456	2.51862	2.31945	2.64764	1.42494	1.54635	1.93106	2.5393	2.27214	3.3484	1.64343	2.03231
774.68	1.41413	1.74379	1.42433	1.67484	1.42396	2.12527	1.2133	1.15523	1.62624	2.06612	1.61611	1.54621	1.46649	1.52664	1.42234	1.5703	1.74462	1.81973	1.98642	1.74383	1.45511	1.40847	1.44509	1.20977	1.54622	1.30314	1.87935	1.29324	1.95404	1.8905	1.84802	2.63212	1.71615	1.74508	1.91683	2.54376	2.14148	1.30943	2.43224	2.23055	2.5806	1.43589	1.54455	1.92213	2.53562	2.23384	3.27526	1.64674	2.03532
776.68	1.38288	1.75642	1.40378	1.68155	1.41794	2.07241	1.20044	1.15912	1.59345	2.06927	1.59244	1.5674	1.44815	1.53071	1.39938	1.56958	1.75026	1.7874	1.95426	1.78928	1.43791	1.39003	1.42633	1.21139	1.55339	1.31338	1.86198	1.29072	1.95381	1.86753	1.87629	2.62635	1.71284	1.713	1.91836	2.51236	2.12986	1.32501	2.41729	2.281	2.58995	1.41902	1.52578	1.89608	2.47577	2.19631	3.21475	1.62867	1.99748
778.68	1.38451	1.76897	1.40407	1.65622	1.40689	2.05505	1.21902	1.14937	1.59914	2.04912	1.61532	1.57093	1.48265	1.56145	1.41153	1.57163	1.76248	1.80368	1.94535	1.80421	1.43595	1.38903	1.43136	1.20026	1.57296	1.3111	1.85712	1.29117	1.96678	1.84245	1.84477	2.58936	1.67745	1.71405	1.87891	2.51278	2.0773	1.3376	2.42527	2.25073	2.59606	1.42254	1.53521	1.86369	2.47592	2.2117	3.2006	1.61825	1.96933
780.68	1.38615	1.7478	1.41167	1.6451	1.39494	2.06372	1.2001	1.16461	1.60531	2.07398	1.60222	1.56152	1.45024	1.54678	1.38231	1.5302	1.743	1.80179	1.89186	1.7589	1.41832	1.36194	1.41031	1.18774	1.53341	1.31932	1.86324	1.28186	1.98049	1.85299	1.81044	2.57148	1.66785	1.69836	1.86098	2.46991	2.02891	1.30802	2.40075	2.26129	2.57091	1.41511	1.50888	1.85609	2.45278	2.17986	3.15495	1.62992	1.96105
782.68	1.36404	1.7418	1.40923	1.65692	1.39529	2.07546	1.21298	1.16671	1.6021	2.06298	1.58802	1.55214	1.458	1.54077	1.38277	1.55618	1.74767	1.8109	1.90296	1.7675	1.4082	1.36823	1.42222	1.17238	1.52478	1.29882	1.85012	1.29215	1.94288	1.84379	1.81961	2.53909	1.67742	1.705	1.84867	2.49226	2.03209	1.30593	2.42087	2.28251	2.55862	1.42309	1.51586	1.88476	2.45394	2.11632	3.18055	1.62637	1.96186
784.68	1.3658	1.70039	1.40488	1.64821	1.39047	2.04701	1.1921	1.14153	1.59474	2.0249	1.58478	1.54789	1.44695	1.52877	1.40182	1.57288	1.72831	1.74946	1.88705	1.76964	1.39125	1.35961	1.40265	1.18264	1.52654	1.29907	1.83708	1.28735	1.92539	1.80728	1.85707	2.53679	1.65177	1.67997	1.80632	2.47267	2.03388	1.32244	2.36221	2.21745	2.53919	1.39718	1.49497	1.8386	2.39459	2.11796	3.18457	1.62962	1.95151
786.68	1.36935	1.70192	1.38404	1.62728	1.38082	2.03789	1.18581	1.13919	1.56685	2.02111	1.53397	1.53757	1.4672	1.54766	1.40009	1.52945	1.73399	1.74133	1.88736	1.75049	1.39227	1.36279	1.40423	1.17642	1.51475	1.30365	1.83133	1.27398	1.92192	1.86781	1.83496	2.53129	1.66045	1.67661	1.80583	2.42498	2.04029	1.3112	2.36381	2.26969	2.53803	1.40889	1.53425	1.83505	2.37211	2.0671	3.14039	1.61421	1.91589
788.68	1.3538	1.68839	1.39653	1.63256	1.40573	1.98126	1.20324	1.15394	1.5264	2.00296	1.55613	1.52895	1.45711	1.53179	1.381	1.54427	1.73234	1.74962	1.86903	1.75427	1.37765	1.35549	1.39304	1.16913	1.51096	1.28463	1.81958	1.27827	1.93399	1.85776	1.83181	2.48663	1.63995	1.66129	1.78204	2.44042	1.98098	1.30181	2.3191	2.24501	2.52728	1.41292	1.51363	1.87581	2.38051	2.07595	3.14283	1.60884	1.88548
790.68	1.34907	1.67885	1.38466	1.6262	1.39158	2.00999	1.19432	1.13697	1.52463	2.0087	1.55554	1.52536	1.45458	1.51853	1.36896	1.54659	1.72409	1.7341	1.84766	1.74167	1.3723	1.32764	1.37953	1.17088	1.50781	1.28855	1.79827	1.26803	1.89446	1.79836	1.80205	2.44107	1.61167	1.63698	1.74856	2.40876	1.93593	1.29931	2.26353	2.2073	2.55334	1.42376	1.48698	1.84316	2.31648	2.02491	3.11726	1.58894	1.86348
792.68	1.3356	1.67404	1.37401	1.60722	1.36626	1.98994	1.19813	1.13048	1.53054	1.99962	1.53348	1.50055	1.45048	1.51476	1.37235	1.56621	1.71874	1.70324	1.85896	1.73154	1.37319	1.33511	1.37441	1.18027	1.49535	1.29439	1.79622	1.2727	1.94315	1.85224	1.78745	2.4571	1.60115	1.63757	1.73717	2.38042	1.94407	1.28647	2.22579	2.19182	2.51337	1.39826	1.46408	1.81726	2.32328	2.00381	3.0704	1.59219	1.85557
794.68	1.33842	1.66845	1.37909	1.61754	1.37256	2.00817	1.19857	1.1464	1.53302	2.01248	1.57398	1.49128	1.46002	1.52645	1.38695	1.55367	1.70567	1.7284	1.84106	1.73375	1.38213	1.33999	1.37256	1.17477	1.49079	1.30668	1.81946	1.26013	1.90843	1.81017	1.79109	2.42871	1.60681	1.64162	1.73762	2.42585	1.93027	1.29348	2.26842	2.21682	2.53833	1.4109	1.46324	1.83142	2.31357	2.04742	3.06205	1.58657	1.8826
796.68	1.33686	1.67473	1.37153	1.62846	1.37732	1.98329	1.18464	1.13653	1.52605	1.96582	1.56795	1.5033	1.45705	1.48694	1.37825	1.52655	1.73336	1.70114	1.87746	1.75696	1.36349	1.33065	1.37303	1.18031	1.47315	1.28559	1.81133	1.27269	1.90369	1.78244	1.78994	2.40532	1.59625	1.62479	1.72885	2.37919	1.93521	1.29927	2.24581	2.22077	2.56575	1.38799	1.46516	1.8673	2.31299	2.00205	3.03414	1.5673	1.84597
798.68	1.33443	1.66847	1.37454	1.62005	1.37939	1.99559	1.19577	1.13179	1.50397	1.95153	1.54368	1.50916	1.43632	1.51077	1.36817	1.53236	1.71748	1.69641	1.85047	1.71101	1.36362	1.3187	1.36508	1.17384	1.47948	1.29783	1.78583	1.24986	1.93495	1.78081	1.76841	2.38688	1.61669	1.61162	1.71785	2.4165	1.92982	1.2847	2.20497	2.21566	2.53144	1.38127	1.47921	1.83126	2.27942	1.99982	3.03017	1.58356	1.84462
800.68	1.32493	1.63211	1.35127	1.59073	1.37798	1.96007	1.18331	1.13344	1.47788	1.93821	1.54098	1.48764	1.43271	1.47178	1.38043	1.51039	1.71673	1.65926	1.84811	1.73011	1.36202	1.2991	1.35125	1.17774	1.46366	1.29071	1.79285	1.24473	1.88907	1.8053	1.78567	2.37261	1.58864	1.60782	1.68192	2.36843	1.90539	1.28918	2.23363	2.19563	2.55204	1.38024	1.46211	1.79471	2.27459	1.98593	3.00154	1.57872	1.82102
802.68	1.31769	1.63347	1.3645	1.61964	1.35874	1.98888	1.18916	1.13768	1.51157	1.94988	1.55431	1.48747	1.43203	1.52538	1.3701	1.50475	1.72491	1.69428	1.81931	1.71937	1.36435	1.32062	1.36069	1.16402	1.48586	1.29258	1.77503	1.26048	1.89045	1.78208	1.77595	2.33678	1.56663	1.63593	1.66681	2.36679	1.8931	1.30117	2.19837	2.22532	2.52889	1.37494	1.47558	1.80311	2.24749	1.98621	2.96362	1.56204	1.83146
804.68	1.31914	1.64686	1.38349	1.6047	1.3943	2.0321	1.1782	1.12515	1.49122	1.94776	1.55574	1.47568	1.44611	1.47176	1.35606	1.5448	1.7153	1.69716	1.84207	1.74463	1.34811	1.3005	1.33231	1.18204	1.46307	1.29682	1.74557	1.25425	1.89679	1.75707	1.70876	2.34839	1.55032	1.58382	1.63946	2.31933	1.86982	1.26904	2.14183	2.19577	2.4941	1.3822	1.44384	1.77849	2.23032	1.94494	2.94976	1.56024	1.80939
806.68	1.32145	1.63952	1.3647	1.59428	1.38052	1.99929	1.16994	1.12267	1.47667	1.97981	1.5568	1.48339	1.42759	1.49741	1.3309	1.49853	1.71324	1.65351	1.83824	1.73078	1.34724	1.31077	1.34081	1.17689	1.48799	1.28802	1.77191	1.23169	1.84581	1.74083	1.70918	2.32821	1.55971	1.59913	1.6123	2.29101	1.86428	1.29545	2.14119	2.13929	2.53112	1.38708	1.44263	1.78515	2.23307	1.96013	2.93195	1.55759	1.787
808.68	1.30329	1.64644	1.3608	1.61767	1.37669	2.00685	1.16006	1.11824	1.48502	1.94937	1.55061	1.49459	1.43594	1.50244	1.33384	1.50329	1.70376	1.69579	1.77031	1.70896	1.32509	1.30797	1.35982	1.14361	1.47339	1.2984	1.7596	1.2433	1.8463	1.74802	1.73068	2.31149	1.54131	1.57469	1.65228	2.30167	1.85523	1.29041	2.18484	2.18264	2.50298	1.40251	1.44179	1.76522	2.20973	1.9561	2.894	1.53402	1.79266
810.68	1.30982	1.61846	1.35638	1.58842	1.37635	1.98884	1.18713	1.11903	1.48233	1.93186	1.54535	1.47387	1.4174	1.48854	1.32676	1.51453	1.68879	1.66778	1.79491	1.71783	1.32329	1.3042	1.34017	1.14959	1.45184	1.29183	1.74714	1.22568	1.86794	1.78836	1.78256	2.30089	1.55103	1.5761	1.63574	2.30126	1.83927	1.29805	2.17318	2.23596	2.57868	1.37884	1.41974	1.80123	2.21102	1.94131	2.94749	1.55605	1.8129
812.68	1.31277	1.62247	1.34865	1.58896	1.35615	1.96607	1.1667	1.12569	1.4801	1.9425	1.51996	1.46761	1.42736	1.48954	1.30947	1.50629	1.69707	1.66833	1.78046	1.73715	1.33451	1.29407	1.34442	1.13881	1.45601	1.28529	1.75435	1.23756	1.88338	1.7764	1.76792	2.27097	1.56397	1.58487	1.60585	2.27204	1.82983	1.27545	2.12872	2.19938	2.53565	1.38702	1.44343	1.81325	2.21782	1.96252	2.92504	1.55875	1.81656
814.68	1.30636	1.63305	1.37496	1.59934	1.35124	1.96525	1.18009	1.12115	1.46918	1.92509	1.54209	1.47587	1.42709	1.45444	1.29431	1.50572	1.68163	1.66375	1.75254	1.71555	1.33028	1.29406	1.31913	1.11694	1.45669	1.30232	1.74383	1.24215	1.8774	1.75633	1.76344	2.28934	1.5455	1.58268	1.6116	2.31509	1.82491	1.29172	2.11583	2.16604	2.49907	1.40653	1.41631	1.80272	2.21236	1.94366	2.89552	1.56737	1.79919
816.68	1.30903	1.61461	1.35713	1.60836	1.36841	1.92598	1.18851	1.11983	1.45977	1.89957	1.53664	1.46442	1.40975	1.48082	1.31677	1.49022	1.70742	1.65948	1.74795	1.70227	1.32251	1.29662	1.33789	1.14603	1.43246	1.29478	1.74674	1.23751	1.8497	1.7518	1.75286	2.27284	1.5341	1.60359	1.58272	2.26764	1.80448	1.28041	2.13343	2.19669	2.49054	1.39237	1.40537	1.78396	2.195	1.91408	2.888	1.53216	1.79414
818.68	1.30397	1.63149	1.35578	1.58458	1.36134	1.9286	1.17131	1.1154	1.46143	1.91753	1.52713	1.46382	1.41754	1.47875	1.30362	1.51259	1.70273	1.65391	1.74773	1.70456	1.29487	1.29202	1.32217	1.13914	1.4305	1.30035	1.73222	1.22932	1.86377	1.68549	1.70589	2.21163	1.52156	1.56972	1.55279	2.22168	1.77857	1.25167	2.07064	2.19095	2.48153	1.37182	1.37807	1.72745	2.18206	1.90512	2.87953	1.52434	1.72582
Fig 2D	CD8
Time (s)
120.57	1.77061	2.98272	1.73687	2.17206	2.10032	1.88502	2.31689	2.34751	1.6292	1.77039	1.95418	2.68157	1.82981	1.77121	2.01962	1.83034	2.17902	1.53054	2.16433	1.86424	2.14532	1.91398	2.58422	1.84751	2.37528	3.06448	2.2598	2.51504	1.90843	1.72338	1.4569	1.98999	2.69757	2.00258	1.39749	1.70648	2.23002	2.13199	1.64466	2.21192	2.63293	1.74405	2.59806	2.10346	2.04454	1.63394	2.06369	1.65606	2.62317
122.57	1.82886	2.91159	1.72406	2.1571	2.09559	1.86104	2.33814	2.30481	1.64391	1.76916	1.96527	2.77436	1.84521	1.72248	2.05335	1.84227	2.16879	1.53211	2.18816	1.89783	2.08891	1.94831	2.63282	1.86873	2.37289	3.02606	2.30723	2.48359	1.90072	1.70779	1.47543	1.97324	2.73578	1.98546	1.39181	1.71737	2.22379	2.12879	1.64836	2.24539	2.62327	1.74885	2.59491	2.07786	2.10996	1.64221	2.05428	1.64269	2.69956
124.57	1.88183	2.96768	1.73399	2.17263	2.09064	1.87436	2.31658	2.29727	1.61341	1.78353	1.96849	2.75478	1.84011	1.71748	2.02922	1.82514	2.18197	1.54531	2.23426	1.86138	2.10781	1.93737	2.60761	1.89724	2.3637	3.18276	2.25243	2.43278	1.8779	1.6928	1.4709	1.94089	2.77919	2.01844	1.3845	1.70705	2.24354	2.19423	1.65285	2.22146	2.6274	1.73999	2.5531	2.10761	2.11678	1.62258	2.09663	1.65363	2.67163
126.57	1.89126	2.95886	1.7122	2.16149	2.1139	1.8345	2.31082	2.27314	1.58233	1.7766	1.95791	2.71468	1.87655	1.7145	1.95626	1.79659	2.15493	1.52683	2.14734	1.81877	2.12145	1.90838	2.63059	1.9098	2.38409	3.10659	2.13121	2.47836	1.85263	1.75236	1.47228	1.9377	2.77324	2.02956	1.35253	1.69333	2.12887	2.12491	1.63318	2.16205	2.60383	1.71534	2.50463	2.0456	2.10981	1.61397	2.06099	1.63782	2.67426
128.57	1.86629	2.80366	1.68978	2.14141	2.14926	1.81286	2.27039	2.25771	1.55706	1.77705	1.94962	2.7303	1.87383	1.71975	1.96073	1.7665	2.17592	1.49827	2.1385	1.81939	2.10711	1.8864	2.60723	1.86407	2.35166	2.9238	2.09357	2.54437	1.89064	1.82834	1.46424	1.9516	2.73713	2.03396	1.33947	1.69401	2.09153	2.0712	1.59976	2.14933	2.58387	1.66288	2.51781	2.0524	2.07263	1.62509	2.04883	1.63335	2.68734
130.57	1.83987	2.80679	1.67584	2.15908	2.09006	1.7953	2.26364	2.21821	1.53604	1.77718	1.95572	2.69692	1.83483	1.73209	1.94559	1.71316	2.14346	1.48196	2.14591	1.79057	2.10898	1.84619	2.56936	1.86948	2.32148	2.93019	2.1245	2.46991	1.84714	1.85648	1.46584	1.89771	2.76526	1.99856	1.29661	1.69024	2.00771	2.01224	1.60951	2.10897	2.54948	1.66224	2.55425	2.05746	1.98949	1.56992	2.04778	1.60789	2.63864
132.57	1.75935	2.63723	1.6814	2.06556	2.17588	1.76151	2.1163	2.21315	1.51883	1.7213	1.89919	2.64289	1.88344	1.76826	1.92298	1.65553	2.07493	1.46973	2.05421	1.74797	2.01477	1.90269	2.55983	1.84708	2.23375	2.92722	2.08947	2.33698	1.84942	1.78449	1.436	1.8768	2.67506	2.00218	1.301	1.66828	1.87902	2.0435	1.6291	2.06393	2.51622	1.66447	2.48181	2.06812	1.93061	1.5448	1.98607	1.59091	2.58067
136.57	1.88448	2.8906	1.86844	2.23885	2.37728	2.03937	2.2872	2.5041	1.53017	1.89321	2.38136	3.06737	1.99128	1.80669	1.8724	1.75862	2.27949	1.67142	2.09675	1.89116	2.16106	1.97825	3.1547	2.0003	2.36439	3.03767	2.13219	2.25089	2.15048	1.89891	1.53782	2.07021	2.49474	1.89951	1.41953	1.71056	2.04799	1.94975	1.83529	2.3211	2.52201	1.66496	2.44712	2.03354	1.95187	1.53792	1.94679	1.56694	2.46729
138.57	1.7612	2.7967	1.8275	2.09498	2.12399	1.79075	2.1298	2.25394	1.5975	1.7013	1.94011	2.61332	1.85896	1.89382	1.91139	1.65515	1.94002	1.5094	2.16832	1.76135	2.10609	1.89279	2.60193	1.94204	2.07515	2.93465	2.10865	2.34054	2.03757	1.88332	1.53863	1.84111	2.45109	1.91178	1.39596	1.84141	1.88301	2.16073	1.74234	1.93851	2.51061	1.6488	2.50393	2.09003	1.93475	1.53339	1.92285	1.57449	2.41565
140.57	1.76234	2.67288	1.70783	2.02658	2.18322	1.71107	2.07588	2.18822	1.52358	1.5771	1.91409	2.72017	1.8795	1.82431	1.95472	1.59369	2.12543	1.47482	2.07886	1.69293	2.08454	1.88437	2.57653	1.77287	2.19469	2.96426	2.10395	2.40578	1.81471	1.76842	1.42184	1.89506	2.68367	1.96337	1.28413	1.70323	1.79684	2.09831	1.60441	1.98584	2.5212	1.6228	2.45004	2.06117	1.88699	1.53516	1.87624	1.55583	2.44779
142.57	1.76023	2.58886	1.69317	2.00914	2.17673	1.70244	2.06832	2.15952	1.50094	1.53658	1.89236	2.74284	1.89952	1.81303	1.91712	1.59295	2.16224	1.47852	2.06948	1.67602	2.13487	1.85446	2.54556	1.76918	2.17058	3.19694	2.12967	2.36972	1.76058	1.75724	1.40506	1.91907	2.72624	1.93917	1.26762	1.69933	1.77828	2.07896	1.56591	1.98009	2.55043	1.69127	2.49598	2.03412	1.96569	1.51845	1.8568	1.55511	2.42839
146.57	1.75313	2.50299	1.71282	1.9867	2.14241	1.67821	2.08467	2.17095	1.4882	1.50141	1.87801	2.75157	1.91174	1.85119	1.97163	1.59145	2.19576	1.50267	1.91757	1.64894	2.09628	1.8853	2.5784	1.74613	2.13177	3.06911	2.12461	2.41783	1.72332	1.76975	1.39717	1.89564	2.74887	1.94207	1.2942	1.72676	1.73071	2.05297	1.53684	1.9909	2.55106	1.7063	2.45414	2.07764	1.93585	1.49958	1.83451	1.54557	2.34862
148.57	1.73741	2.51158	1.7206	1.97315	2.19706	1.67792	2.09589	2.18168	1.49736	1.49434	1.8778	2.65762	1.93488	1.83947	1.9381	1.5923	2.14881	1.48591	1.89377	1.65558	2.04406	1.87393	2.57362	1.72903	2.12361	3.09306	2.09435	2.37077	1.67288	1.76017	1.39967	1.89654	2.6911	1.90686	1.31021	1.68726	1.71836	2.06029	1.53579	1.99262	2.57806	1.69866	2.52899	2.06737	1.97238	1.50208	1.85238	1.56034	2.44467
150.57	1.73983	2.49773	1.73956	1.9542	2.19026	1.66724	2.08688	2.1773	1.5103	1.48664	1.89664	2.67701	1.93433	1.852	1.9445	1.57925	2.12457	1.47984	1.81146	1.62601	2.12569	1.86191	2.53321	1.73886	2.12111	3.11922	2.05931	2.4263	1.68453	1.7596	1.43014	1.87688	2.72166	1.85358	1.3098	1.65532	1.72278	2.02209	1.54297	1.99654	2.53611	1.6836	2.50022	2.02675	1.84407	1.47661	1.8214	1.55106	2.36052
152.57	1.77023	2.49924	1.74089	1.95906	2.2054	1.65908	2.07586	2.2205	1.52575	1.48904	1.92131	2.69544	1.95685	1.84564	1.93605	1.5837	2.21004	1.47387	1.86379	1.64913	2.12009	1.87902	2.5688	1.72917	2.09041	3.11259	2.01861	2.36836	1.67891	1.77638	1.43181	1.89357	2.69813	1.89935	1.33409	1.68283	1.71259	2.05293	1.53936	2.01481	2.52296	1.69822	2.45723	1.99381	1.94316	1.50224	1.82867	1.5495	2.36066
156.57	1.77118	2.48354	1.72354	1.92132	2.21043	1.67479	2.09329	2.17891	1.52979	1.4752	1.92952	2.67328	1.97057	1.83335	1.9194	1.56885	2.17471	1.4772	1.83323	1.64412	2.11901	1.86606	2.56231	1.73815	2.0415	3.11638	1.96133	2.38935	1.64987	1.78017	1.44168	1.87691	2.66624	1.84437	1.37177	1.69718	1.7038	2.00319	1.53091	2.01451	2.55015	1.74847	2.46302	2.02127	2.02516	1.50747	1.86265	1.55322	2.40017
158.57	1.75578	2.44787	1.75563	1.91016	2.20735	1.68105	2.07758	2.17673	1.51765	1.4791	1.91791	2.60827	1.97071	1.84233	1.9358	1.57589	2.17538	1.4717	1.81755	1.64981	2.12569	1.87012	2.51905	1.73254	2.00641	3.0789	1.96301	2.37334	1.6603	1.76873	1.44706	1.87107	2.64044	1.82343	1.37329	1.64713	1.67575	2.01581	1.54398	2.02013	2.56222	1.73159	2.42546	2.08931	1.98063	1.47873	1.87822	1.55358	2.44614
160.57	1.74648	2.50156	1.72894	1.89173	2.20179	1.68274	2.08943	2.17669	1.5433	1.47259	1.9254	2.65994	1.99666	1.87359	1.90792	1.56735	2.18382	1.45642	1.82087	1.64118	2.13853	1.89313	2.56403	1.73975	1.99294	3.04775	1.95342	2.36422	1.65753	1.7675	1.46059	1.86471	2.64548	1.8082	1.35062	1.65071	1.68469	2.04568	1.53515	2.01854	2.51598	1.70454	2.35318	1.99402	1.89796	1.5034	1.87632	1.54186	2.35497
162.57	1.73844	2.46536	1.74372	1.87106	2.22358	1.67179	2.0763	2.16486	1.5202	1.47833	1.92771	2.59814	1.97982	1.85921	1.94358	1.55977	2.15901	1.481	1.78265	1.64776	2.12439	1.89729	2.54103	1.76835	1.95959	3.11521	1.90212	2.40909	1.65123	1.77689	1.46418	1.8422	2.64977	1.81285	1.38883	1.65893	1.67311	2.0714	1.54127	2.0189	2.53836	1.73352	2.35484	1.98016	2.03613	1.47654	1.90462	1.54794	2.41465
164.57	1.77152	2.44181	1.73481	1.87197	2.24329	1.6616	2.07934	2.1627	1.5259	1.46828	1.94197	2.55509	1.99667	1.90411	1.93526	1.54557	2.17116	1.48473	1.79627	1.67159	2.10012	1.93165	2.56951	1.7703	1.93201	3.09397	1.83927	2.37989	1.67845	1.74431	1.47187	1.82735	2.63909	1.79415	1.39244	1.63423	1.70516	2.03784	1.57109	2.00396	2.54067	1.69672	2.25658	1.9776	1.93453	1.45539	1.90746	1.5317	2.39663
166.57	1.73436	2.44703	1.72068	1.85717	2.19421	1.66202	2.06049	2.1243	1.52516	1.46484	1.94019	2.55688	2.00859	1.90836	1.93154	1.53001	2.10019	1.4815	1.81067	1.66072	2.08868	1.90988	2.58852	1.73815	1.9261	3.03535	1.85088	2.44668	1.70107	1.74278	1.45879	1.83836	2.66354	1.77936	1.41811	1.58586	1.66032	2.08122	1.5471	1.98569	2.55619	1.73248	2.2721	1.9423	2.01425	1.45553	1.92472	1.54711	2.40791
168.57	1.74403	2.43576	1.72119	1.83633	2.20673	1.65533	2.0616	2.11517	1.4924	1.46418	1.96185	2.51054	1.99422	1.86642	1.89602	1.51711	2.15262	1.47888	1.7828	1.66465	2.08249	1.87729	2.54747	1.71128	1.90342	3.08193	1.86157	2.40084	1.67389	1.75049	1.47564	1.83288	2.57339	1.74687	1.38934	1.63353	1.66293	2.1226	1.54452	1.98584	2.52626	1.72253	2.17011	1.92816	1.95327	1.45971	1.93043	1.52017	2.39055
170.57	1.72823	2.41855	1.72042	1.85068	2.18167	1.63428	2.02896	2.09857	1.49651	1.46722	1.96341	2.49188	1.98207	1.85885	1.90184	1.50512	2.15096	1.47403	1.8054	1.66306	2.09427	1.84242	2.55523	1.7113	1.88487	3.07707	1.85631	2.41215	1.69148	1.75369	1.49583	1.82684	2.61883	1.74923	1.41106	1.64712	1.64583	2.08562	1.56988	2.00088	2.53305	1.74069	2.02939	1.93133	2.0403	1.45144	1.91108	1.54449	2.40719
172.57	1.74269	2.40211	1.72474	1.83435	2.14911	1.63137	2.03385	2.1132	1.48504	1.46467	1.95789	2.44119	1.99635	1.87883	1.89182	1.50858	2.12989	1.45204	1.7714	1.63679	2.08088	1.82596	2.52758	1.71681	1.88256	3.07801	1.85453	2.41545	1.70475	1.74717	1.47762	1.80796	2.56261	1.75649	1.40275	1.62786	1.65146	2.13542	1.5701	1.97761	2.52238	1.74228	2.0598	1.89306	1.94453	1.46492	1.93035	1.53015	2.38703
174.57	1.71984	2.43034	1.71475	1.814	2.15789	1.63794	2.05223	2.11083	1.48466	1.46279	1.93722	2.42263	1.99625	1.88206	1.91399	1.50049	2.1301	1.44679	1.75529	1.65819	2.0476	1.8003	2.52631	1.71545	1.87318	3.13152	1.83135	2.37874	1.71218	1.75258	1.48689	1.80782	2.56442	1.72787	1.41841	1.62772	1.62441	2.12019	1.5675	1.97271	2.4902	1.72816	1.87084	1.84665	2.0264	1.43577	1.93272	1.54449	2.39086
176.57	1.73795	2.40191	1.70775	1.81203	2.14879	1.62248	2.05868	2.09163	1.47639	1.46245	1.92298	2.40997	1.98962	1.88089	1.89014	1.51279	2.13776	1.42158	1.76829	1.6435	2.05127	1.77696	2.51423	1.71704	1.88785	3.07512	1.82826	2.43437	1.73253	1.73796	1.51346	1.79674	2.53813	1.69428	1.40585	1.65677	1.64249	2.13185	1.56384	1.9686	2.45602	1.71969	1.96014	1.83523	1.93806	1.42862	1.95377	1.51995	2.35082
178.57	1.69211	2.44012	1.72042	1.8079	2.15145	1.62755	2.04612	2.07571	1.49118	1.46148	1.9189	2.40966	1.97697	1.8712	1.89885	1.4989	2.13043	1.39576	1.77197	1.6506	2.06232	1.79973	2.51249	1.71546	1.85696	3.10628	1.79249	2.41404	1.72098	1.76192	1.51438	1.77363	2.52726	1.67115	1.42523	1.65377	1.63605	2.17965	1.55816	1.95418	2.43574	1.69756	1.85985	1.78895	1.90689	1.43474	1.93488	1.53016	2.29291
180.57	1.71693	2.44898	1.7015	1.79827	2.13613	1.59469	2.05182	2.07943	1.49992	1.46086	1.89064	2.42455	1.98472	1.89935	1.85741	1.48099	2.15678	1.38338	1.77585	1.62929	2.088	1.78442	2.48536	1.70328	1.86851	3.10979	1.8195	2.43584	1.73652	1.76635	1.53009	1.79938	2.50132	1.64504	1.41563	1.69782	1.60796	2.15429	1.56844	1.95501	2.42372	1.7404	1.94824	1.76256	1.9948	1.44401	1.96849	1.52984	2.4516
182.57	1.6762	2.47896	1.71223	1.78821	2.11671	1.60238	2.04591	2.08527	1.49067	1.45505	1.89675	2.37052	1.97821	1.85841	1.86879	1.46753	2.17975	1.37509	1.80098	1.59758	2.04186	1.74954	2.49187	1.6791	1.82822	2.99976	1.83507	2.43959	1.72574	1.74558	1.50801	1.80134	2.45542	1.66555	1.41774	1.68682	1.6054	2.15334	1.55718	1.95769	2.41054	1.70598	1.92999	1.74866	1.93967	1.43289	1.94094	1.52088	2.32797
184.57	1.69251	2.44499	1.7082	1.7847	2.10792	1.59414	2.00842	2.05713	1.45836	1.45943	1.8791	2.39927	2.00411	1.91674	1.85585	1.45808	2.14797	1.34911	1.76152	1.59488	2.039	1.75485	2.47838	1.66866	1.81133	2.9976	1.84741	2.40684	1.71494	1.7356	1.51362	1.78716	2.43414	1.64875	1.40801	1.62714	1.60352	2.16271	1.57141	1.92855	2.39674	1.7101	1.99548	1.70614	2.04381	1.4442	1.95589	1.51741	2.3701
186.57	1.69019	2.45182	1.73179	1.76277	2.09202	1.60221	2.00771	2.07494	1.47139	1.45077	1.87063	2.34518	1.9701	1.87294	1.88555	1.4359	2.15758	1.35558	1.75113	1.58501	2.07722	1.71111	2.50407	1.67481	1.79994	2.93787	1.81627	2.422	1.73576	1.74539	1.52591	1.80154	2.46427	1.63018	1.42212	1.71078	1.61523	2.18858	1.58531	1.94648	2.37636	1.73292	2.03369	1.72548	1.96331	1.44555	1.93986	1.51995	2.37911
188.57	1.68093	2.43097	1.72744	1.73868	2.06745	1.57625	2.01053	2.06629	1.47901	1.44216	1.8485	2.34006	1.97582	1.89548	1.85063	1.43326	2.09409	1.34829	1.69836	1.56187	2.06104	1.71229	2.53111	1.63997	1.76724	2.88937	1.80164	2.43565	1.73609	1.73266	1.53025	1.78415	2.46465	1.60425	1.4188	1.64145	1.62294	2.12129	1.58387	1.94917	2.37771	1.72138	2.00525	1.70718	1.97111	1.4535	1.95057	1.51981	2.40378
190.57	1.68066	2.38522	1.72056	1.74521	2.04241	1.56457	2.01823	2.06235	1.46857	1.43719	1.86752	2.27777	1.9552	1.93726	1.84145	1.41589	2.10513	1.33972	1.70179	1.54946	2.05061	1.72142	2.50897	1.67015	1.76215	2.93076	1.77534	2.44818	1.73585	1.71704	1.53096	1.78505	2.41246	1.60191	1.42473	1.65397	1.59849	2.17449	1.57637	1.94064	2.39212	1.7473	1.97392	1.70688	1.9907	1.44223	1.91908	1.50214	2.4348
192.57	1.65141	2.41085	1.70138	1.72759	2.02477	1.5785	2.01211	2.06193	1.45724	1.44056	1.85928	2.29041	1.96885	1.91988	1.81185	1.40722	2.14575	1.33671	1.71803	1.57302	2.04174	1.69963	2.47607	1.64049	1.74804	2.93289	1.75186	2.4491	1.73513	1.72884	1.51403	1.75123	2.41182	1.6203	1.40909	1.61345	1.56814	2.15095	1.57285	1.91786	2.3648	1.74907	1.98608	1.66347	2.00646	1.44735	1.94779	1.50354	2.35276
194.57	1.64925	2.3977	1.70199	1.72214	1.99977	1.56732	2.00249	2.06819	1.46815	1.43488	1.86094	2.28101	1.94746	1.94031	1.80681	1.41911	2.1256	1.32	1.71746	1.54614	2.04442	1.69419	2.48128	1.6443	1.75272	2.87265	1.74244	2.46146	1.73631	1.72347	1.50145	1.7527	2.35895	1.57895	1.41281	1.64109	1.5854	2.13637	1.58732	1.91822	2.3593	1.74015	1.91743	1.65931	1.93058	1.4298	1.92293	1.50668	2.37867
196.57	1.66159	2.36528	1.66346	1.69909	2.026	1.56869	2.01011	2.06877	1.46366	1.42519	1.86465	2.23741	1.92929	1.90701	1.8113	1.41316	2.12825	1.31357	1.75349	1.53579	2.02984	1.68469	2.44751	1.63406	1.7279	2.84592	1.70707	2.41705	1.76184	1.71663	1.51129	1.75387	2.38574	1.60572	1.42086	1.65414	1.55081	2.13517	1.56526	1.92404	2.34887	1.75339	2.00225	1.66978	1.94638	1.40392	1.91936	1.51164	2.3483
198.57	1.63242	2.30376	1.64509	1.69863	2.01421	1.56157	2.02597	2.05501	1.47112	1.43371	1.84579	2.27702	1.93091	1.90852	1.80086	1.39828	2.11101	1.30804	1.71893	1.54213	2.03554	1.68592	2.46514	1.61743	1.73051	2.83141	1.73039	2.44938	1.76556	1.74163	1.51126	1.73199	2.35789	1.59489	1.39556	1.6581	1.54146	2.11221	1.56341	1.91668	2.35709	1.72729	2.06591	1.6198	1.93235	1.42056	1.91875	1.47221	2.40148
200.57	1.64692	2.32834	1.64239	1.6928	1.98567	1.56844	1.98689	2.07464	1.46474	1.42887	1.84917	2.21797	1.92819	1.91452	1.79591	1.38095	2.10188	1.30013	1.71307	1.54662	2.05216	1.65508	2.43021	1.61173	1.69382	2.87467	1.74415	2.45728	1.76888	1.72936	1.50146	1.71835	2.3172	1.61627	1.3765	1.62486	1.56406	2.08942	1.56918	1.91773	2.37902	1.754	2.07078	1.63565	2.00003	1.41121	1.94142	1.48357	2.45798
202.57	1.64811	2.32616	1.6238	1.68103	1.97907	1.55107	2.0109	2.07363	1.44963	1.41982	1.85356	2.1809	1.91106	1.90236	1.78619	1.37506	2.06591	1.29553	1.71401	1.52076	2.01768	1.65251	2.42263	1.59455	1.68412	2.8789	1.74422	2.47406	1.74984	1.73515	1.51123	1.71512	2.3195	1.59524	1.38128	1.62357	1.54447	2.07306	1.56613	1.91007	2.36886	1.74446	2.03966	1.54103	1.94672	1.39649	1.95027	1.47852	2.36503
204.57	1.64833	2.33428	1.63214	1.68299	1.97907	1.53916	1.99453	2.08662	1.45207	1.42533	1.85495	2.16816	1.92381	1.94075	1.78787	1.39926	2.1031	1.29078	1.7289	1.52166	1.97127	1.68218	2.43386	1.5882	1.68622	2.87513	1.76894	2.49806	1.77215	1.73408	1.50246	1.73028	2.36055	1.58122	1.36932	1.68408	1.55671	2.09602	1.5801	1.92219	2.35532	1.76104	2.11841	1.51774	1.89755	1.41687	1.90308	1.44891	2.40199
206.57	1.6457	2.31547	1.61611	1.68039	1.99815	1.52518	2.00905	2.06936	1.44618	1.42926	1.84607	2.15527	1.90937	1.90045	1.77608	1.37972	2.08523	1.28212	1.72761	1.527	1.97424	1.63333	2.43327	1.58313	1.65496	2.88678	1.7565	2.4466	1.78672	1.75841	1.50757	1.7191	2.32798	1.5862	1.36586	1.65669	1.55307	2.06864	1.57285	1.92897	2.32699	1.75251	2.17194	1.5153	1.9564	1.41052	1.92137	1.47817	2.45135
208.57	1.66833	2.33547	1.64068	1.6634	1.9837	1.51878	2.00207	2.07701	1.45503	1.42145	1.85809	2.12524	1.94259	1.91311	1.76017	1.41428	2.11377	1.28474	1.73386	1.5099	1.95726	1.65138	2.43579	1.58699	1.66607	2.78104	1.75471	2.45838	1.81118	1.7427	1.51165	1.71441	2.36537	1.59442	1.36351	1.67937	1.5589	2.04241	1.5828	1.93041	2.32728	1.74068	2.16339	1.50119	1.88419	1.37884	1.91625	1.45815	2.37423
210.57	1.63066	2.32532	1.62689	1.65633	1.97091	1.51262	1.98299	2.0599	1.42856	1.42954	1.85046	2.09237	1.91083	1.88272	1.75362	1.38811	2.10699	1.27554	1.69318	1.51732	1.93295	1.61985	2.39302	1.56676	1.63908	2.80218	1.76881	2.39494	1.80905	1.72936	1.51418	1.68992	2.30511	1.57117	1.36253	1.67127	1.5357	2.03833	1.55704	1.90823	2.29702	1.76866	2.13761	1.47584	1.89214	1.41611	1.86651	1.45827	2.36682
212.57	1.60869	2.31332	1.62744	1.64593	1.95966	1.51246	1.983	2.07028	1.44678	1.42321	1.85654	2.03415	1.91699	1.88554	1.74271	1.38124	2.1075	1.27514	1.68043	1.49872	1.918	1.61277	2.40157	1.55562	1.63255	2.6499	1.76303	2.43859	1.80384	1.74302	1.50937	1.70578	2.29569	1.55599	1.35612	1.68928	1.52526	2.04192	1.5456	1.91885	2.35212	1.77502	2.27084	1.47442	1.90073	1.43397	1.88402	1.44929	2.36963
214.57	1.61431	2.33926	1.61518	1.6479	1.96851	1.51009	1.98231	2.06728	1.44008	1.43408	1.85444	2.03211	1.91274	1.91041	1.74778	1.38211	2.05541	1.27852	1.71095	1.49963	1.89475	1.62628	2.41836	1.54774	1.63604	2.6962	1.74182	2.46963	1.82704	1.73027	1.52456	1.70178	2.37861	1.53374	1.34866	1.62045	1.52671	2.03885	1.53782	1.90447	2.31611	1.76583	2.20037	1.46275	1.90076	1.45273	1.83027	1.42908	2.39128
216.57	1.64235	2.31826	1.62523	1.64604	1.94259	1.50243	1.97804	2.05422	1.44025	1.43447	1.84734	2.06831	1.9147	1.87532	1.74216	1.38515	2.09147	1.25691	1.70136	1.49948	1.89074	1.62757	2.40967	1.55764	1.61451	2.67263	1.74286	2.44681	1.86264	1.72756	1.51678	1.68596	2.3432	1.54212	1.34625	1.64495	1.51674	2.01888	1.54385	1.90466	2.28542	1.74081	2.22463	1.44407	1.91672	1.44863	1.81596	1.43967	2.42524
218.57	1.61109	2.33462	1.62085	1.65176	1.93978	1.50058	1.96361	2.07353	1.44366	1.43476	1.85466	2.01892	1.92005	1.88813	1.71018	1.37255	2.07945	1.26533	1.66624	1.50194	1.86097	1.61812	2.42725	1.54078	1.62989	2.67956	1.76148	2.47834	1.86029	1.74707	1.50083	1.695	2.29806	1.56349	1.33969	1.66244	1.51609	2.00988	1.53738	1.90919	2.27431	1.74635	2.19736	1.42709	1.84621	1.44362	1.81282	1.41976	2.36029
220.57	1.61128	2.30761	1.61487	1.64232	1.92283	1.49287	1.94867	2.09332	1.44622	1.43641	1.85094	2.0042	1.91259	1.87074	1.71084	1.38205	2.08269	1.25891	1.69206	1.4833	1.84204	1.60572	2.40884	1.54274	1.61067	2.72509	1.76378	2.48621	1.85612	1.74316	1.51788	1.68944	2.30921	1.54656	1.33269	1.63749	1.49999	2.0311	1.53522	1.89692	2.31274	1.73793	2.20596	1.40392	1.88635	1.44113	1.835	1.41987	2.35956
222.57	1.59678	2.30517	1.60056	1.64602	1.907	1.47443	1.9814	2.08385	1.45592	1.43856	1.84152	2.01989	1.90942	1.87888	1.71426	1.36533	2.06624	1.25919	1.68261	1.48145	1.84352	1.63406	2.42542	1.53669	1.60598	2.68137	1.75219	2.4961	1.86542	1.75758	1.50792	1.69226	2.27566	1.56244	1.34263	1.63062	1.51369	2.01986	1.52392	1.90478	2.30217	1.7233	2.27132	1.41088	1.93123	1.4516	1.81865	1.41314	2.38956
224.57	1.61014	2.29025	1.61188	1.64771	1.93857	1.47898	1.96103	2.08544	1.44528	1.44043	1.8478	2.03141	1.92223	1.90401	1.70456	1.35599	2.02462	1.259	1.72683	1.46896	1.8265	1.6531	2.4133	1.55831	1.58303	2.68108	1.77562	2.48224	1.8688	1.74628	1.51058	1.67841	2.32638	1.54915	1.32024	1.66027	1.50406	2.03276	1.50965	1.89782	2.27517	1.74129	2.24985	1.41824	1.8677	1.47308	1.82353	1.41618	2.36294
226.57	1.56923	2.29246	1.62269	1.61474	1.90392	1.47944	1.95344	2.08175	1.46178	1.4385	1.82451	2.02981	1.89191	1.87142	1.68226	1.34548	2.06671	1.27665	1.67836	1.47587	1.82116	1.62773	2.42308	1.54989	1.57532	2.62818	1.76767	2.47896	1.85603	1.75978	1.50539	1.685	2.33093	1.54232	1.31058	1.66696	1.51944	1.96831	1.52335	1.90453	2.2531	1.73785	2.26539	1.36894	1.84497	1.46897	1.79	1.41915	2.3222
228.57	1.55854	2.19721	1.63228	1.6157	1.90117	1.46788	1.93789	2.10298	1.45821	1.44576	1.81108	1.95427	1.89183	1.858	1.67324	1.3367	2.02612	1.25424	1.67049	1.45759	1.79785	1.61065	2.41461	1.54694	1.56588	2.59881	1.73389	2.41596	1.85276	1.7516	1.47328	1.6667	2.30721	1.53011	1.31775	1.60672	1.50275	1.95856	1.50519	1.88331	2.27471	1.73888	2.29781	1.37853	1.82515	1.45708	1.7825	1.40935	2.29563
230.57	1.56997	2.23283	1.6199	1.60426	1.8989	1.46577	1.92774	2.08777	1.46468	1.44696	1.81838	1.9484	1.88894	1.8885	1.70454	1.33886	2.06174	1.25509	1.70902	1.46137	1.78707	1.59207	2.43955	1.53996	1.56897	2.55388	1.74313	2.46697	1.87364	1.76808	1.47885	1.66024	2.31812	1.52618	1.32755	1.62967	1.49884	1.97083	1.52026	1.89833	2.24712	1.69362	2.30172	1.37127	1.82781	1.49147	1.78183	1.40818	2.34204
232.57	1.55284	2.23548	1.61444	1.59822	1.90182	1.47272	1.92274	2.06675	1.45431	1.44765	1.81493	1.93503	1.89737	1.8634	1.6862	1.32524	2.03152	1.24882	1.68815	1.45222	1.7814	1.59853	2.41919	1.5459	1.5763	2.65365	1.75624	2.46557	1.87014	1.75759	1.485	1.69181	2.31187	1.51733	1.32071	1.6012	1.49808	1.98078	1.50564	1.87248	2.24548	1.68966	2.29004	1.39694	1.8601	1.45253	1.7564	1.42684	2.34307
234.57	1.52264	2.2331	1.62943	1.58707	1.8921	1.47095	1.92883	2.08961	1.45273	1.44967	1.81398	1.96179	1.8979	1.88756	1.6755	1.32569	2.03416	1.24451	1.71628	1.45951	1.78004	1.56074	2.40069	1.56221	1.55865	2.53202	1.731	2.47771	1.84852	1.77612	1.48294	1.67306	2.34338	1.53272	1.29787	1.59312	1.50238	1.95308	1.52299	1.88011	2.26312	1.68895	2.25107	1.37672	1.88338	1.47766	1.73749	1.40542	2.39379
236.57	1.52514	2.22013	1.60814	1.5874	1.90118	1.47499	1.91338	2.08628	1.44406	1.44	1.82201	1.9137	1.88311	1.8917	1.66194	1.32787	2.01634	1.24049	1.65084	1.44726	1.73302	1.57377	2.45806	1.5376	1.55117	2.52261	1.74154	2.44721	1.84841	1.77304	1.46927	1.68011	2.30784	1.51365	1.30955	1.6838	1.49137	1.93842	1.51588	1.868	2.23518	1.67514	2.25221	1.38366	1.83649	1.46731	1.7541	1.41239	2.34595
238.57	1.52422	2.23668	1.60116	1.58335	1.89799	1.46249	1.90582	2.09744	1.46326	1.44618	1.82572	1.9316	1.8769	1.87914	1.67335	1.32539	2.04387	1.24067	1.69012	1.43795	1.75501	1.57793	2.46083	1.52323	1.55392	2.56863	1.73335	2.46945	1.87079	1.75306	1.49067	1.68371	2.2987	1.50296	1.31368	1.62129	1.48562	1.94985	1.52422	1.86832	2.23645	1.71379	2.29456	1.36198	1.80814	1.50716	1.71054	1.39735	2.34943
239.64
240.57	1.5363	2.1947	1.58818	1.56232	1.85705	1.46048	1.89403	2.09369	1.44613	1.44058	1.82132	1.88939	1.89182	1.91552	1.65451	1.29429	2.02174	1.23623	1.69727	1.4654	1.723	1.5463	2.44226	1.50578	1.56353	2.47975	1.7784	2.40219	1.82354	1.73628	1.48792	1.68932	2.2781	1.49338	1.3075	1.64653	1.48234	1.95915	1.51308	1.84498	2.23633	1.70028	2.30732	1.34532	1.76821	1.51559	1.70566	1.3737	2.32943
242.57	1.56781	2.18304	1.58311	1.5476	1.85295	1.45546	1.87244	2.07586	1.46056	1.44085	1.81191	1.85893	1.91764	1.93298	1.66814	1.31243	2.0306	1.24472	1.67047	1.45689	1.71741	1.55139	2.43071	1.48718	1.55039	2.52102	1.75468	2.45572	1.83659	1.76875	1.47444	1.66201	2.31662	1.51221	1.31073	1.61274	1.47068	1.92801	1.51015	1.83755	2.21749	1.69283	2.30027	1.34353	1.74494	1.51888	1.70336	1.38023	2.39178
244.57	1.57303	2.18549	1.57084	1.56467	1.8609	1.45906	1.9056	2.06686	1.4883	1.44015	1.83079	1.944	1.91063	1.92182	1.65678	1.32415	2.03632	1.23925	1.63912	1.47198	1.71419	1.55543	2.44492	1.49491	1.54612	2.5544	1.7549	2.43443	1.82379	1.77774	1.47733	1.67625	2.29262	1.51605	1.2995	1.61879	1.48808	1.92163	1.50588	1.8608	2.23669	1.71036	2.3039	1.36147	1.76109	1.52513	1.71	1.39384	2.36209
246.57	1.53041	2.23697	1.6249	1.71753	1.83098	1.46971	1.97454	2.10367	1.52195	1.52313	1.83032	1.89966	1.86618	1.95767	1.66039	1.36136	2.08838	1.24774	1.69103	1.49709	1.75722	1.5812	2.45082	1.52079	1.56443	2.63883	1.77381	2.52594	1.90922	1.87099	1.50396	1.68568	2.39535	1.50852	1.31816	1.65729	1.50968	1.97464	1.5354	1.87056	2.30615	2.03756	2.30811	1.42076	1.73528	1.56998	1.73088	1.40302	2.39169
248.57	1.60566	2.26632	1.68938	2.95635	1.8442	1.47549	2.061	2.12423	1.6109	1.74021	1.83201	2.11071	2.45664	1.97888	1.64096	1.42511	2.05858	1.24504	2.88891	1.56086	1.78695	1.64225	2.53065	1.60681	1.57318	2.61374	1.77613	2.47105	1.93102	1.99755	1.52269	1.66112	2.3823	1.69603	1.33597	3.31982	1.57318	2.08075	1.55891	1.89324	4.68921	2.70699	2.82843	1.56022	1.90364	2.17238	1.84561	1.72828	2.57008
250.57	1.95245	2.37456	1.83771	6.64309	2.07861	1.5072	2.18235	4.89785	4.13538	4.17041	2.06211	6.06968	6.39831	4.53236	1.72662	6.23063	2.90818	1.25854	6.06219	2.05896	1.87805	1.72414	5.35019	7.35865	1.58259	3.91528	2.13023	3.11113	2.07134	2.28643	1.55589	2.22019	2.78626	7.58855	1.82093	9.0689	2.67903	5.43661	3.37171	2.13241	6.29792	3.64837	5.1832	4.44555	2.38459	4.25178	2.13487	5.21384	4.98682
252.57	6.32755	3.84519	3.70017	7.66319	7.0711	1.65132	2.33009	6.12432	6.08035	4.47968	5.14244	6.38505	6.96686	8.28115	3.64179	8.12998	5.49569	1.27676	6.96311	4.98381	3.83801	3.55875	7.04275	8.55065	1.61278	5.82542	6.36372	5.65512	2.60975	3.95973	1.60078	6.27234	4.92108	8.54859	6.28871	9.93029	7.57334	6.41061	5.76889	4.4805	6.51411	5.15612	5.44166	6.25189	5.18443	5.07139	2.2569	5.62044	6.29865
254.57	7.14134	6.71577	6.22628	7.55811	7.83109	1.92584	3.40046	6.18183	6.33096	4.45534	5.72172	6.59572	7.0132	9.31749	5.17082	8.24471	6.00556	1.36448	7.04972	6.45723	5.2018	8.06794	7.39825	8.54331	1.65011	6.78893	7.08471	7.27913	6.43034	6.02385	1.68616	7.18	6.52212	8.47081	6.62329	9.82628	8.14288	6.62728	6.15163	5.21603	6.31118	5.3879	5.26504	6.35853	6.23379	5.19513	2.44569	5.49057	6.3711
256.57	6.99151	7.52259	6.93023	7.20559	7.65315	3.78889	6.38384	6.31059	6.37026	4.3359	5.58632	6.80636	7.03204	9.2267	5.64186	8.19996	6.50222	1.47231	7.54119	6.75897	5.54587	8.59653	7.5363	8.40117	1.72246	7.35727	7.09283	7.61348	7.15755	6.6309	1.85855	7.19207	7.35562	8.54203	6.50342	9.8113	7.89645	6.66606	6.07784	5.45289	6.09061	5.39427	5.21396	5.73766	6.03165	5.06689	2.85664	5.09095	6.36452
258.57	6.49329	7.95708	6.76953	6.72642	7.09701	5.71181	6.77875	6.16264	6.06654	4.18485	5.32168	6.51333	6.78566	8.74212	5.50733	7.73485	6.12224	1.83152	7.23878	6.46348	5.38636	7.97768	7.27781	8.28541	1.84512	7.12483	6.83574	7.68419	6.96364	6.69364	2.26301	7.00168	7.47153	8.28527	6.30178	9.31705	7.196	6.45231	5.87679	5.40817	5.86214	5.18265	5.10444	5.20912	5.48041	5.14479	3.97206	4.76264	6.0334
260.57	6.06539	7.67906	6.5067	5.92522	6.54621	5.98532	6.69632	5.97568	5.86049	4.02425	5.00427	6.4094	6.44051	8.10817	5.03638	7.53152	6.05294	3.17344	7.43231	6.10806	4.90621	7.28236	7.33766	8.03334	2.08836	6.84011	6.60574	7.3035	6.32532	6.41101	4.40936	6.69129	7.37194	8.17812	5.9455	8.60758	6.64415	6.38574	5.556	5.3195	5.77177	4.79093	4.88205	4.66539	4.93725	4.92001	4.44444	4.47765	5.78528
262.57	5.62628	7.47007	6.00962	5.404	6.0229	5.66893	6.41106	5.8346	5.60285	3.8759	4.7334	6.08605	6.46305	7.5213	4.55218	7.15131	6.0423	4.47621	7.37654	5.74811	4.49663	5.91496	7.0705	8.02423	2.33691	6.81786	6.10091	6.7182	5.62178	6.17432	6.51821	6.33609	6.62013	8.0797	5.57353	8.52153	6.19011	6.37156	5.42923	4.97112	5.5719	4.52399	4.87837	4.28651	4.48626	4.76244	4.3646	4.30069	5.55561
264.57	5.24402	7.18893	5.56949	5.0443	5.53928	5.23	5.93461	5.68557	5.29701	3.74164	4.61923	6.1089	6.37893	6.79619	4.07292	6.65641	5.81661	4.52887	7.14959	5.30632	4.1306	4.79333	7.0056	7.82306	2.71098	6.84686	5.80889	6.31659	5.18089	5.72979	7.03367	6.03932	5.90494	7.9529	5.38129	8.12871	5.63454	6.29773	5.09811	4.73605	5.3501	4.23694	4.83604	4.10204	4.07818	4.47632	4.07338	4.30322	5.32361
266.57	4.96287	6.80811	5.17418	4.77018	4.97515	4.60897	5.42204	5.54919	4.92899	3.5254	4.426	5.90842	6.20069	6.27423	3.7629	6.2919	5.69445	4.40953	6.70125	4.90824	3.90979	3.88278	6.77019	7.61521	2.93557	6.40125	5.31547	5.72051	4.75365	5.32502	6.8954	5.85425	5.35217	7.79874	5.30681	7.67776	5.04043	6.17766	4.9149	4.49016	5.39645	4.25526	4.76906	4.20685	4.12569	4.28746	3.67366	4.34999	4.86159
268.57	4.81152	6.66003	4.57349	4.47336	4.26932	4.00586	4.97027	5.46333	4.71848	3.37457	4.27001	5.79745	5.92484	5.86123	3.45682	6.09043	5.4124	3.93176	6.51385	4.48658	3.71298	3.34618	6.66989	7.45248	3.05035	6.46058	5.17055	5.2978	4.46183	4.95966	6.28614	5.46671	4.85808	7.60536	5.1242	7.06755	4.772	6.08893	4.61839	4.3529	5.18715	4.18596	4.65517	4.42318	4.33545	4.12649	3.33206	4.26827	4.65233
270.57	4.84156	5.98771	4.2423	4.66765	3.91468	3.68981	4.49474	5.15808	4.50216	3.24775	4.07863	5.58868	5.89506	5.70077	3.29326	5.78576	5.27542	3.51602	6.61878	4.25149	3.60473	2.96232	6.4906	7.30769	2.94459	6.11577	4.82278	4.96446	4.23839	4.73375	5.82065	5.27842	4.61231	7.31931	4.8172	6.97552	4.60336	6.03058	4.45819	4.23558	5.15242	4.16835	4.6129	4.66808	4.45867	4.03331	3.13657	4.1158	4.70673
272.57	4.79998	5.73065	3.8314	4.69033	3.54956	3.39635	4.05063	5.04946	4.3506	3.14627	3.79977	5.52601	5.78186	6.07308	3.25466	5.48518	5.15185	3.07309	6.4138	4.03678	3.59025	2.95667	6.49348	6.84733	2.7207	6.10189	4.37239	4.89486	3.93746	4.40119	5.07869	5.07328	4.48229	7.30521	4.61131	6.98164	4.41762	5.91365	4.49998	4.22473	5.23111	3.95483	4.40549	4.38808	4.40983	4.01045	2.80941	4.13446	4.38907
274.57	4.67225	5.45232	3.62362	4.44179	3.30009	3.25298	3.67442	4.87581	4.24793	3.04181	3.66729	5.40335	5.71498	6.15102	3.30341	5.25842	5.08286	2.64021	6.17707	3.80768	3.49391	3.15824	6.3536	6.7395	2.49948	5.87702	4.12904	5.14487	3.56061	4.21349	4.43461	4.87676	4.5738	7.10593	4.37499	6.84653	4.36449	5.71666	4.38832	4.06369	5.06205	3.80598	4.50031	4.24407	4.21308	3.95532	2.65551	3.94885	4.19109
276.57	4.8191	5.0661	3.46947	4.40721	3.21355	3.01121	3.34185	4.66056	4.26659	2.96901	3.53619	5.20051	5.77783	6.54072	3.56716	4.95399	4.82648	2.40795	6.06675	3.60087	3.38951	4.03979	6.22577	6.5632	2.3483	5.90041	3.77798	5.06285	3.53012	4.07545	3.83095	4.73284	4.71954	6.88899	4.21836	6.87356	4.26271	5.58404	4.35156	3.99297	4.97493	3.77807	4.76186	3.91844	4.33797	3.82575	2.47036	3.8462	4.14563
278.57	4.7343	4.81847	3.28804	4.28689	3.21411	2.80582	3.10049	4.60225	4.21047	2.8987	3.32183	4.95459	5.6359	6.60616	3.73663	4.70396	4.83842	2.14926	5.72871	3.37836	3.2955	4.99424	6.00488	6.36503	2.22356	5.61609	3.54876	5.34403	3.58355	4.03166	3.25991	4.54729	4.71956	6.52073	4.29472	6.73619	4.12467	5.57114	4.22034	3.97813	4.8975	3.68993	4.79523	3.53242	3.98754	3.83629	2.28911	3.68415	4.00645
280.57	4.65602	4.74451	3.22669	4.21326	3.37093	2.77415	2.85343	4.37661	4.05521	2.82003	3.27637	4.94761	5.49883	6.23626	3.79405	4.49002	4.73252	1.94469	5.72111	3.24426	3.39068	4.60727	5.81437	6.2693	2.11369	5.65644	3.37655	5.26953	3.99486	3.89096	2.82054	4.52344	4.69594	6.3634	4.07439	6.14	4.03946	5.53543	4.0678	3.89464	4.88975	3.724	4.37034	3.584	3.76031	3.79933	2.23635	3.58884	3.85134
282.57	4.77103	4.98341	3.30008	4.3216	3.38936	2.66111	2.70379	4.27103	3.9874	2.73154	3.40687	4.8061	5.3099	5.94966	3.7988	4.37491	4.61258	1.83788	5.35778	3.13844	3.46376	4.24655	5.8251	6.19892	2.03797	5.41853	3.25575	5.23886	4.46267	3.91553	2.51539	4.44768	4.60345	6.25665	4.06297	6.17851	3.84646	5.38901	3.9157	3.89425	4.66912	3.68226	4.22736	3.55361	3.58383	3.70002	2.14088	3.63857	3.64525
284.57	4.65877	5.02481	3.32099	4.20687	3.26563	2.55504	2.63202	4.08392	3.78299	2.70522	3.36809	4.64076	5.18559	5.6127	3.73707	4.14277	4.51205	1.68585	5.29769	3.03741	3.47696	3.60002	5.75351	5.84964	1.92976	5.39842	3.18484	5.07251	4.51201	3.75791	2.27452	4.28932	4.48073	5.98477	3.82372	6.00757	3.7202	5.32777	3.74889	3.73883	4.52687	3.57944	4.16107	3.64879	3.60593	3.54183	2.07581	3.42765	3.45892
286.57	4.31095	5.10921	3.22654	4.0928	3.20383	2.55671	2.62533	3.93906	3.64735	2.63923	3.28381	4.49123	5.13067	5.43203	3.49882	3.98819	4.23765	1.6004	4.98941	2.90434	3.39556	3.29193	5.69806	5.80602	1.86233	5.19321	2.90075	4.90023	4.47219	3.83345	2.1325	4.08604	4.27336	5.9361	3.7222	5.8076	3.81529	5.21255	3.59078	3.68451	4.21709	3.52793	4.36062	3.60917	3.93594	3.41656	1.99976	3.30665	3.28363
288.57	4.21625	4.90091	3.1488	3.88879	3.21357	2.73444	2.58428	3.83066	3.48305	2.58738	3.31221	4.32518	5.0364	5.44394	3.41369	3.80511	4.26104	1.51339	4.85632	2.79401	3.38597	2.94647	5.53145	5.61066	1.80988	5.08605	2.70518	4.82086	4.4153	4.02253	1.97286	3.89466	4.35539	5.67082	3.68532	5.64933	3.72356	4.97999	3.39718	3.69806	4.05264	3.35117	3.89124	3.56638	3.77879	3.37298	1.9733	3.2752	3.30809
290.57	4.14431	4.71314	3.1018	3.90714	3.02928	2.93738	2.56134	3.664	3.44109	2.52378	3.04523	4.21966	5.00483	5.40244	3.38353	3.54447	4.04994	1.45633	4.73714	2.64169	3.28918	2.73704	5.37321	5.53715	1.76848	4.97317	2.58162	4.48701	4.27382	3.98329	1.87572	3.8999	4.29435	5.51988	3.70456	5.30346	3.59862	5.07469	3.27224	3.69916	3.99317	3.15034	3.91521	3.37571	3.6718	3.27533	1.93736	3.48	3.15194
292.57	3.90794	4.73094	3.05333	3.99638	3.02564	3.03929	2.54416	3.57802	3.31058	2.47953	2.93348	4.17302	4.88796	5.36985	3.40373	3.40713	4.08298	1.40332	4.45916	2.48488	3.19412	2.62009	5.3411	5.37242	1.72393	4.92134	2.3702	4.29305	3.85776	3.85239	1.76447	3.84436	3.98146	5.32298	3.68726	5.16234	3.38654	4.9414	3.13888	3.63373	3.93326	3.08297	3.71324	3.16223	3.59538	3.04737	1.90897	3.30984	2.95451
294.57	3.70825	4.78289	3.04032	3.91732	3.0815	3.16873	2.48265	3.41788	3.28311	2.44559	2.85255	4.02204	4.83347	5.1149	3.31253	3.24479	3.94897	1.37787	4.27132	2.41239	3.00739	2.87926	5.19025	5.25391	1.68594	4.85086	2.28126	4.14931	3.48654	3.70451	1.72144	3.74615	3.85777	5.12751	3.73354	4.98422	3.39263	4.90414	3.04478	3.55841	3.99726	3.02761	3.70337	3.03022	3.50536	3.00086	1.86938	3.25291	2.94944
296.57	3.66044	4.91995	2.88963	3.76254	2.84509	3.13089	2.40925	3.2121	3.17765	2.3821	2.85169	3.86597	4.81521	4.73438	3.19643	3.0491	3.85363	1.34885	4.18712	2.36029	3.06068	3.11666	5.0094	5.14803	1.64264	4.54323	2.17007	4.11674	3.19325	3.53252	1.66162	3.75468	3.80255	5.0506	3.49215	4.77962	3.22015	4.71192	2.96938	3.53975	3.96715	2.89397	3.72695	2.99094	3.33805	3.16177	1.84448	3.11831	2.82648
298.57	3.68954	4.59099	2.78294	3.70302	2.70758	3.11046	2.32023	3.11154	3.00725	2.3014	2.85432	3.79811	4.77856	4.37005	2.97803	2.99766	3.81739	1.33218	3.95191	2.27589	3.1055	3.37483	4.92968	5.17342	1.60617	4.56048	2.07455	3.99831	2.93654	3.44459	1.61702	3.64855	3.54566	4.81347	3.25613	4.84762	3.14941	4.52714	2.79401	3.4724	3.83526	2.83654	3.54681	2.81091	3.15066	3.27937	1.82352	3.02978	2.67783
300.57	3.56704	4.55419	2.74615	3.56221	2.5271	3.03855	2.24218	3.04862	2.87438	2.27917	2.73554	3.59081	4.7532	3.98292	2.81475	2.8961	3.66305	1.29096	3.76354	2.22314	2.98458	3.44286	4.90846	4.99132	1.57402	4.31446	1.96183	3.88457	2.6828	3.27108	1.57565	3.48229	3.47869	4.61399	3.16471	4.77901	2.92137	4.50029	2.6281	3.43248	3.59225	2.67787	3.44733	2.79177	3.07678	3.28774	1.84173	2.93476	2.67054
302.57	3.37798	4.61375	2.63798	3.52121	2.51256	2.81665	2.19487	2.92253	2.83487	2.24367	2.65914	3.62241	4.58445	3.91877	2.75743	2.81715	3.62025	1.2744	3.69957	2.14684	2.99963	3.27537	4.81698	5.11882	1.54528	4.32259	1.93994	3.83065	2.60186	3.16957	1.54606	3.37641	3.53579	4.48463	3.13927	4.59273	2.79121	4.48902	2.49761	3.25649	3.42133	2.47971	3.31087	2.54035	2.71736	3.08018	1.79141	2.80284	2.59768
304.57	3.40605	4.36249	2.5507	3.43592	2.44165	2.50259	2.16074	2.83967	2.80101	2.23064	2.57059	3.6011	4.5216	3.8856	2.76119	2.71875	3.49728	1.24534	3.50942	2.06889	2.96382	2.92991	4.7474	4.90288	1.52819	4.22493	1.89507	3.64246	2.59021	3.15778	1.52553	3.29662	3.34263	4.30285	3.12395	4.41349	2.74756	4.31705	2.32011	3.2406	3.61434	2.35775	3.46162	2.4052	2.55148	2.99259	1.78881	2.70375	2.61236
306.57	3.21799	4.19555	2.45875	3.0583	2.5676	2.18205	2.067	2.75008	2.71809	2.19574	2.50236	3.34321	4.3557	3.84164	2.6722	2.55616	3.27452	1.21646	3.24632	1.98615	2.85133	2.54566	4.57461	4.71531	1.49027	4.0421	1.84126	3.62062	2.54847	3.12841	1.51136	3.27215	3.44553	4.11468	3.08616	4.17716	2.72081	4.18087	2.16449	3.10705	3.63791	2.32507	3.42331	2.24428	2.4072	2.86641	1.77143	2.58837	2.53045
308.57	3.22772	4.04103	2.34259	2.95906	2.83937	2.06149	2.00786	2.71127	2.56246	2.16713	2.52315	3.40712	4.20881	3.91533	2.67941	2.47215	3.27569	1.20435	3.19623	1.91864	2.8892	2.36986	4.45803	4.69934	1.48495	4.0036	1.81273	3.81114	2.74618	3.01314	1.47375	3.11765	3.60764	4.03794	2.97319	4.06343	2.68553	4.11796	2.12103	3.08079	3.59833	2.19761	3.34726	2.14293	2.37012	2.70131	1.76285	2.44448	2.52157
310.57	3.08128	3.98698	2.20824	3.22221	3.60815	1.92503	1.92346	2.60906	2.41682	2.12245	2.54162	3.25634	4.00602	3.87344	2.69434	2.32906	3.12026	1.19708	3.04725	1.87812	2.87545	2.13502	4.37065	4.55159	1.45988	3.82599	1.84252	3.90029	2.87849	2.9509	1.4773	2.98529	3.37982	3.94121	3.00128	3.99338	2.5468	4.00938	2.03484	2.9591	3.5282	2.12929	3.22557	2.16067	2.41635	2.64061	1.76771	2.41391	2.5063
312.57	3.03705	3.96584	2.10905	3.52314	4.03647	1.81365	1.92252	2.54582	2.27808	2.08997	2.55737	3.14351	3.92599	3.61467	2.62752	2.23562	2.99566	1.19763	2.85379	1.80469	2.71278	2.0636	4.29437	4.36715	1.46377	3.74103	1.7976	3.88262	3.06468	2.79853	1.46038	2.88018	2.88158	3.81215	2.76279	3.84509	2.48336	3.90881	1.97598	2.78761	3.31605	2.06361	3.07713	2.20139	2.32188	2.49096	1.7463	2.25219	2.51018
314.57	3.06946	3.84036	2.01923	3.47235	3.77351	1.68676	1.89973	2.48644	2.17607	2.07614	2.50262	3.12679	3.96015	3.43963	2.40312	2.10737	2.89084	1.18602	2.71884	1.74381	2.66732	1.9264	4.06298	4.14808	1.4224	3.4087	1.77564	3.73853	3.12628	2.75957	1.46338	2.74844	2.69972	3.63297	2.69797	3.71231	2.39848	3.73345	1.89413	2.67621	3.25451	2.03595	2.86591	2.13402	2.30934	2.3628	1.73051	2.10686	2.46933
316.57	2.95177	3.76624	1.92188	3.19792	3.45187	1.59244	1.88876	2.4191	2.0508	2.02948	2.44137	3.05357	3.81722	3.20804	2.2992	1.98578	2.87305	1.16679	2.65651	1.72095	2.59968	1.87812	4.09484	4.02557	1.4241	3.50631	1.76398	3.57456	2.93627	2.61336	1.45968	2.68275	2.60557	3.57509	2.75296	3.69542	2.34901	3.64116	1.85136	2.6518	3.06782	1.95142	2.73983	1.98545	2.25316	2.29658	1.73866	2.02	2.39917
318.57	2.77838	3.50919	1.83246	3.019	2.74555	1.53279	1.86449	2.36773	1.9706	1.99293	2.35165	3.0019	3.64217	2.89839	2.17381	1.87636	2.83947	1.1663	2.52161	1.66523	2.53144	1.78173	3.95472	3.94649	1.40451	3.31694	1.78101	3.41531	2.73381	2.54352	1.43671	2.56339	2.45402	3.42933	2.71964	3.57041	2.2666	3.58598	1.79742	2.53435	2.91436	1.89413	2.75183	1.88937	2.23346	2.2155	1.73297	1.88547	2.42537
320.57	2.68307	3.38429	1.78781	3.0299	2.37308	1.47268	1.8522	2.33299	1.94483	1.95925	2.28582	2.87532	3.56432	2.69015	2.04524	1.80938	2.63611	1.15278	2.42118	1.63325	2.48565	1.69046	3.90872	3.81655	1.40026	3.1367	1.72871	3.30581	2.54102	2.47028	1.44384	2.49628	2.31244	3.22091	2.66927	3.63165	2.1611	3.50747	1.74775	2.48716	2.75065	1.90095	2.84536	1.78931	2.11261	2.11059	1.71421	1.84334	2.36877
322.57	2.55353	3.22648	1.72475	2.94173	2.13702	1.45311	1.85087	2.34628	1.8967	1.93554	2.23083	2.92466	3.52738	2.63892	1.93962	1.73401	2.56959	1.15143	2.34494	1.59072	2.38516	1.64931	3.69522	3.82074	1.40239	3.23301	1.75509	3.31713	2.38051	2.40394	1.43934	2.39091	2.22203	3.16761	2.71813	3.51742	2.06759	3.34563	1.69319	2.39215	2.60675	1.89345	2.57611	1.6724	1.97398	2.12961	1.69827	1.80107	2.40862
324.57	2.42002	3.23143	1.67255	2.86708	2.01108	1.38652	1.84006	2.29047	1.96882	1.88917	2.18628	2.83999	3.41394	2.3124	1.8309	1.65547	2.51707	1.15172	2.34119	1.5324	2.26759	1.56921	3.598	3.71208	1.37842	2.99993	1.76061	3.21337	2.22973	2.30323	1.43382	2.3319	2.18962	2.99984	2.68403	3.52549	2.02735	3.22651	1.65731	2.34148	2.57236	1.82893	2.35094	1.55708	1.85929	2.027	1.66313	1.6759	2.32622
326.57	2.2425	3.20737	1.62482	2.69031	1.91842	1.35733	1.82071	2.31374	1.95105	1.86233	2.10822	2.72863	3.39414	2.18829	1.7498	1.55511	2.39169	1.15127	2.2015	1.47952	2.16133	1.5375	3.46115	3.60906	1.37399	2.89571	1.74791	3.12133	2.0849	2.25356	1.4302	2.21838	2.14729	2.91607	2.60872	3.1802	1.95026	3.09256	1.62537	2.21169	2.51383	1.78127	2.26763	1.46605	1.79697	1.965	1.66448	1.58225	2.32796
328.57	2.12584	3.15514	1.57764	2.57313	1.85076	1.33459	1.82694	2.23941	1.9292	1.83126	2.08366	2.72676	3.40131	2.06607	1.66937	1.48555	2.33399	1.15827	2.13575	1.47387	2.07748	1.47324	3.25651	3.65793	1.37551	2.84507	1.7508	3.11468	1.96392	2.22005	1.43705	2.13047	2.11268	2.75935	2.44919	2.9718	1.87864	2.95484	1.59654	2.14896	2.42879	1.77228	2.14581	1.40773	1.73529	1.93509	1.64926	1.55629	2.31045
330.57	2.11709	2.97825	1.52793	2.66786	1.7907	1.29974	1.8152	2.22002	1.89752	1.80526	2.03259	2.62578	3.22475	2.02439	1.63733	1.42025	2.31248	1.14768	2.04726	1.42905	2.02274	1.45517	3.1411	3.43528	1.35383	2.69648	1.73868	3.09177	1.82278	2.15219	1.43867	2.05562	2.08334	2.69757	2.26834	2.8306	1.81555	2.84752	1.56596	2.09005	2.40455	1.74474	2.1285	1.35405	1.70304	1.89122	1.64966	1.48368	2.29481
332.57	1.98635	2.87784	1.49613	2.71958	1.78659	1.272	1.81619	2.2405	1.89691	1.77662	1.98533	2.64384	3.12647	1.9975	1.63385	1.35924	2.19462	1.14332	2.02297	1.42123	2.02588	1.46439	3.06646	3.39789	1.35825	2.61787	1.74817	3.12476	1.74355	2.10402	1.42168	2.00569	2.08494	2.61452	2.19286	2.80008	1.74692	2.79259	1.55235	2.00793	2.34459	1.70726	2.04071	1.34786	1.64982	1.83916	1.60169	1.46565	2.30299
334.57	1.92721	2.68409	1.48853	2.69842	1.747	1.24932	1.78972	2.19721	1.85563	1.74673	1.97066	2.55048	2.97761	1.8882	1.59838	1.30746	2.17386	1.1361	1.96592	1.39542	1.96613	1.43928	2.9107	3.1874	1.35322	2.54236	1.72088	3.06626	1.67594	2.02838	1.4294	1.94199	2.0552	2.53296	2.06204	2.69727	1.6678	2.68821	1.53093	1.9773	2.30839	1.68616	2.00933	1.32559	1.61452	1.82851	1.60586	1.42777	2.2769
336.57	1.83021	2.65416	1.47007	2.62336	1.74398	1.24981	1.80585	2.21804	1.83942	1.72484	1.93333	2.48131	2.86702	1.84262	1.58003	1.2653	2.11501	1.14582	1.99232	1.37633	1.94032	1.44312	2.79562	3.1019	1.35695	2.5242	1.75383	3.00721	1.64641	2.05287	1.42591	1.88832	2.04195	2.44536	2.02047	2.68868	1.63841	2.57313	1.49833	1.9487	2.31891	1.70135	1.99045	1.31279	1.62148	1.83359	1.61698	1.39474	2.30377
338.57	1.67219	2.55636	1.45875	2.43314	1.74881	1.23482	1.81496	2.21088	1.79335	1.68638	1.92201	2.50008	2.79107	1.79563	1.55915	1.24528	2.0766	1.13846	1.92937	1.37534	1.89107	1.42413	2.71641	2.92108	1.34485	2.44518	1.7537	2.89832	1.63677	2.0329	1.41977	1.84278	2.05241	2.36165	1.91615	2.80347	1.58831	2.49957	1.48937	1.92495	2.2345	1.65249	1.9313	1.30684	1.5671	1.7768	1.5831	1.36722	2.24706
340.57	1.58658	2.47714	1.4667	2.4035	1.72551	1.21541	1.81225	2.17571	1.74429	1.66476	1.86958	2.41999	2.69445	1.75764	1.55708	1.21643	2.0077	1.13165	1.89662	1.35535	1.8236	1.40506	2.60671	2.89443	1.34849	2.36569	1.7392	2.86972	1.6037	2.03042	1.42443	1.77406	2.01269	2.27581	1.80886	2.68562	1.5856	2.4055	1.46317	1.90447	2.23024	1.64813	1.89866	1.28483	1.57509	1.77706	1.58818	1.33957	2.27066
342.57	1.51403	2.42097	1.45161	2.30686	1.71112	1.21828	1.80602	2.20504	1.70875	1.62799	1.83038	2.3732	2.56002	1.73244	1.53636	1.20396	1.94178	1.13185	1.87266	1.33665	1.78283	1.40324	2.45522	2.78719	1.34193	2.34319	1.71579	2.91586	1.56046	2.01102	1.42451	1.72938	2.04683	2.20496	1.68361	2.50952	1.53655	2.3156	1.4621	1.8638	2.15707	1.61268	1.8664	1.26734	1.56386	1.75225	1.58348	1.33712	2.24666
344.57	1.4594	2.36825	1.42412	2.27746	1.67723	1.20843	1.80683	2.17305	1.67661	1.59927	1.77738	2.32003	2.4571	1.70146	1.52752	1.17783	1.91729	1.13045	1.8647	1.30883	1.75331	1.38377	2.39347	2.66368	1.34814	2.29716	1.74362	2.8597	1.54817	1.96017	1.40282	1.67425	2.02292	2.1397	1.57296	2.482	1.46969	2.27684	1.44666	1.85	2.21648	1.59617	1.89904	1.21745	1.51672	1.71007	1.62807	1.35813	2.32872
346.57	1.45582	2.36982	1.43106	2.22163	1.6942	1.19337	1.80651	2.22081	1.65282	1.57922	1.75647	2.27742	2.45268	1.66036	1.51145	1.16763	1.88788	1.12496	1.84456	1.28877	1.73703	1.36649	2.30999	2.56534	1.35581	2.21606	1.72883	2.79463	1.52938	1.92692	1.40512	1.6578	1.98923	2.09033	1.53666	2.36614	1.46164	2.17972	1.4596	1.8298	2.17167	1.57905	1.91437	1.25418	1.52045	1.68141	1.63767	1.35927	2.34247
348.57	1.44556	2.29643	1.42985	2.17101	1.6751	1.20474	1.80708	2.15793	1.63319	1.55228	1.73975	2.15687	2.39388	1.67098	1.49899	1.14901	1.88152	1.12776	1.76541	1.28949	1.67976	1.37797	2.23769	2.43827	1.36057	2.07259	1.72843	2.70547	1.53523	1.90629	1.40598	1.62508	1.97392	2.00549	1.47147	2.40322	1.42199	2.13583	1.43795	1.82453	2.17765	1.57487	1.87424	1.2414	1.49697	1.64738	1.60283	1.29352	2.30008
350.57	1.41997	2.27231	1.4233	2.13631	1.6681	1.19637	1.80142	2.17418	1.6178	1.53538	1.73648	2.1136	2.31008	1.65873	1.49964	1.15081	1.83182	1.1191	1.777	1.29315	1.65152	1.38451	2.1687	2.34872	1.35702	2.06287	1.72382	2.63401	1.52406	1.86876	1.39268	1.6052	1.97919	1.93225	1.42663	2.07817	1.42109	2.07781	1.42533	1.81328	2.10339	1.56695	1.8459	1.22567	1.48892	1.63547	1.56964	1.30193	2.36002
352.57	1.40924	2.23829	1.4145	2.10713	1.64601	1.18775	1.79169	2.17464	1.61671	1.52376	1.72657	2.12433	2.22928	1.65234	1.50151	1.13291	1.79472	1.12599	1.74856	1.26654	1.59871	1.3697	2.10495	2.27702	1.34632	2.01968	1.72077	2.56467	1.51754	1.86883	1.39749	1.5744	1.94873	1.87303	1.40492	1.97463	1.41043	2.01774	1.41569	1.80128	2.09078	1.52381	1.85959	1.22782	1.47188	1.59537	1.57325	1.28835	2.20886
354.57	1.38688	2.23569	1.40917	2.09079	1.6447	1.18489	1.79511	2.17146	1.58102	1.512	1.69804	2.12802	2.16376	1.63755	1.49199	1.11824	1.81471	1.11827	1.75077	1.27118	1.57261	1.37328	2.10497	2.13136	1.35519	2.00452	1.71598	2.53261	1.49923	1.83413	1.38429	1.52682	1.96847	1.80133	1.36625	1.93979	1.40325	1.97576	1.41714	1.8163	2.06549	1.52151	1.821	1.20969	1.47	1.57484	1.5837	1.27946	2.21487
356.57	1.38799	2.17822	1.42022	2.01274	1.63839	1.1784	1.80173	2.17798	1.56485	1.48401	1.68721	2.07045	2.06971	1.65222	1.47854	1.10874	1.80914	1.11902	1.71141	1.26803	1.56601	1.3647	2.05333	2.0445	1.34022	1.97952	1.72458	2.49386	1.51834	1.81218	1.38728	1.5154	1.93849	1.75766	1.34084	1.83049	1.37266	1.91527	1.4035	1.80626	2.07987	1.52611	1.79131	1.22643	1.46171	1.57642	1.57181	1.2734	2.31371
358.57	1.39731	2.17189	1.42366	1.99784	1.64174	1.20545	1.7934	2.18174	1.58586	1.50414	1.69499	2.01643	1.9965	1.63826	1.48691	1.12273	1.73438	1.12222	1.72624	1.26238	1.53564	1.37489	2.01425	2.00977	1.36719	2.01846	1.75441	2.39978	1.54748	1.8335	1.40756	1.5167	1.94641	1.72625	1.32144	1.77327	1.39508	1.88985	1.40586	1.80991	2.05592	1.49635	1.83388	1.222	1.44695	1.57912	1.57945	1.25261	2.32904
360.57	1.36999	2.14917	1.40219	1.87685	1.58891	1.17917	1.80016	2.17382	1.52637	1.42017	1.64489	1.97516	1.89968	1.68487	1.48533	1.10034	1.7955	1.12227	1.70663	1.24312	1.53189	1.36708	1.95293	1.86187	1.31462	1.98241	1.64876	2.45864	1.44206	1.78716	1.35928	1.45595	1.93726	1.65397	1.30494	1.82399	1.33052	1.85762	1.40929	1.80937	2.11265	1.47342	1.82295	1.22514	1.46285	1.55294	1.58386	1.27513	2.32229
362.57	1.36334	2.10082	1.40035	1.7925	1.60359	1.16532	1.79683	2.15149	1.53151	1.40563	1.63965	1.95919	1.81014	1.67748	1.46221	1.08506	1.78899	1.13048	1.7109	1.24122	1.5167	1.35818	1.95023	1.80917	1.31385	1.97463	1.6808	2.38232	1.43489	1.79679	1.36014	1.43143	1.90913	1.58076	1.31448	1.82061	1.31317	1.8154	1.39583	1.81083	2.05264	1.49115	1.78421	1.2161	1.43837	1.52945	1.58276	1.27495	2.23702
364.57	1.34134	2.08021	1.39333	1.76941	1.59158	1.15852	1.78224	2.11001	1.51344	1.39319	1.61913	1.85995	1.74309	1.6648	1.46466	1.09411	1.776	1.13266	1.68012	1.23273	1.49449	1.33693	1.90409	1.77875	1.30895	1.91401	1.63778	2.3474	1.4388	1.77573	1.35642	1.41538	1.89147	1.54151	1.25683	1.78428	1.30468	1.76358	1.39126	1.80051	2.10025	1.50006	1.79495	1.22047	1.46383	1.51623	1.58272	1.27643	2.3157
366.57	1.36289	2.08479	1.38895	1.70123	1.57499	1.15083	1.79013	2.12136	1.52759	1.38052	1.63235	1.85081	1.71877	1.66411	1.461	1.08693	1.78654	1.13019	1.68333	1.23903	1.49571	1.35164	1.91164	1.70913	1.31438	1.96726	1.65562	2.32121	1.44042	1.75955	1.36098	1.39988	1.90982	1.52342	1.28132	1.72986	1.30724	1.7489	1.4014	1.80017	2.08981	1.48213	1.79277	1.2144	1.41836	1.50814	1.58775	1.26471	2.23865
368.57	1.33618	2.09497	1.39272	1.62915	1.59091	1.1546	1.77291	2.13678	1.52834	1.37447	1.63195	1.89129	1.70249	1.67033	1.46022	1.09291	1.75202	1.13339	1.6439	1.22996	1.50821	1.35139	1.89223	1.62706	1.31153	2.00145	1.67763	2.36604	1.44112	1.77286	1.35245	1.38859	1.87687	1.48192	1.29115	1.73497	1.2904	1.75352	1.40207	1.80434	2.06411	1.47442	1.78729	1.22891	1.44553	1.51295	1.5697	1.26366	2.24005
370.57	1.35061	2.11208	1.39718	1.56254	1.57534	1.15797	1.76003	2.12594	1.5135	1.36272	1.63728	1.80955	1.66369	1.65066	1.45546	1.07936	1.74364	1.12839	1.63188	1.22872	1.50414	1.36311	1.87508	1.58569	1.30542	1.94357	1.63439	2.31605	1.42813	1.74889	1.35321	1.37849	1.87447	1.44429	1.25146	1.72577	1.28589	1.72228	1.40524	1.78516	2.07931	1.4429	1.79628	1.23576	1.43147	1.4841	1.56608	1.25163	2.24842
372.57	1.33302	2.09376	1.38047	1.49154	1.56347	1.15539	1.77538	2.1328	1.50538	1.35392	1.64184	1.76081	1.61702	1.63853	1.45694	1.09012	1.75215	1.13241	1.61498	1.22978	1.49001	1.35637	1.83886	1.50914	1.29978	1.93343	1.63433	2.33103	1.43161	1.74209	1.33802	1.36467	1.87403	1.4255	1.26781	1.67081	1.27896	1.69698	1.391	1.79395	2.08916	1.45942	1.80223	1.2223	1.42101	1.47526	1.57816	1.27393	2.28925
374.57	1.33203	2.08975	1.3915	1.47621	1.57053	1.15067	1.75604	2.12774	1.51774	1.34825	1.63846	1.74512	1.58055	1.65703	1.46695	1.08909	1.70633	1.13254	1.63654	1.22624	1.51824	1.32942	1.85492	1.4453	1.30182	1.98032	1.67378	2.29457	1.43733	1.75928	1.34106	1.34972	1.85961	1.4055	1.26765	1.66546	1.2885	1.67322	1.38287	1.80338	2.04873	1.44168	1.77934	1.23306	1.40936	1.46551	1.57589	1.24692	2.20507
376.57	1.33576	2.11912	1.39349	1.45353	1.55423	1.15573	1.77106	2.11745	1.52828	1.34332	1.62086	1.67627	1.5494	1.66354	1.45805	1.06841	1.73225	1.12448	1.60506	1.22492	1.50397	1.34475	1.8392	1.43647	1.29484	1.94528	1.69398	2.28749	1.42152	1.73231	1.33973	1.36034	1.83868	1.39094	1.27453	1.66774	1.2875	1.65951	1.39526	1.7891	2.08549	1.44557	1.80363	1.22412	1.42283	1.44592	1.57906	1.25492	2.21411
378.57	1.34069	2.08381	1.4029	1.44037	1.59082	1.15513	1.76272	2.10467	1.5087	1.3413	1.62334	1.6914	1.50817	1.65208	1.46	1.07821	1.75971	1.12651	1.5626	1.22046	1.49592	1.35674	1.81117	1.35233	1.29432	1.93964	1.67026	2.27962	1.42204	1.72094	1.35284	1.35824	1.82393	1.36027	1.2841	1.63671	1.29667	1.62876	1.39467	1.78853	2.07693	1.46805	1.79415	1.24595	1.4102	1.44012	1.60268	1.22919	2.21312
380.57	1.34611	2.10858	1.38432	1.41106	1.58151	1.15583	1.7578	2.10869	1.53064	1.34163	1.63323	1.68096	1.46407	1.64875	1.45302	1.07628	1.748	1.12797	1.57785	1.22454	1.49172	1.34219	1.83641	1.32518	1.2992	1.97025	1.65291	2.30395	1.41838	1.7243	1.35688	1.34316	1.85043	1.34973	1.26967	1.59426	1.28197	1.62497	1.40356	1.7822	2.05145	1.4413	1.81582	1.23478	1.41503	1.46707	1.58743	1.24491	2.25266
382.57	1.33924	2.12469	1.37834	1.39389	1.56578	1.1552	1.78771	2.10375	1.51342	1.3236	1.63974	1.62631	1.4258	1.67155	1.47384	1.08925	1.7277	1.12486	1.58097	1.21797	1.5074	1.33739	1.80876	1.30211	1.2955	1.93462	1.65246	2.25311	1.42905	1.71302	1.33811	1.33661	1.86594	1.32706	1.28269	1.61916	1.28662	1.61204	1.41272	1.77829	2.05733	1.4467	1.81114	1.23118	1.39555	1.43742	1.55876	1.25263	2.27831
384.57	1.32618	2.04821	1.3824	1.37479	1.57178	1.15452	1.76753	2.09881	1.52166	1.32613	1.6307	1.5479	1.3982	1.62363	1.43577	1.07488	1.73393	1.1281	1.54429	1.22269	1.51511	1.33098	1.78837	1.29071	1.30699	1.94802	1.63863	2.28648	1.42638	1.70728	1.33871	1.33791	1.84025	1.32228	1.27998	1.60584	1.28236	1.62442	1.40498	1.79395	2.08493	1.40486	1.8027	1.24823	1.40929	1.41599	1.5772	1.24735	2.30177
386.57	1.3094	2.11867	1.38625	1.35528	1.56217	1.15267	1.77002	2.07678	1.51258	1.32841	1.63771	1.53947	1.38412	1.62059	1.45049	1.07112	1.70449	1.11989	1.53952	1.21384	1.52538	1.34875	1.76963	1.26265	1.29816	1.9145	1.67537	2.23721	1.40824	1.69595	1.3201	1.32408	1.8276	1.3068	1.25534	1.63701	1.27252	1.61488	1.40315	1.78831	2.07199	1.45896	1.7988	1.25146	1.39881	1.4219	1.57238	1.23864	2.29528
388.57	1.31897	2.09388	1.38125	1.33152	1.55121	1.1458	1.74643	2.08128	1.50915	1.32402	1.62432	1.5181	1.35736	1.65206	1.4493	1.07918	1.72228	1.12497	1.50807	1.21484	1.5303	1.34228	1.75372	1.24221	1.31298	1.91617	1.6548	2.23702	1.41293	1.69563	1.32902	1.30323	1.86027	1.31509	1.26457	1.58834	1.27928	1.60926	1.41228	1.79257	2.07037	1.41807	1.79417	1.26591	1.3946	1.41031	1.54776	1.23671	2.23603
390.57	1.33514	2.08689	1.37735	1.31677	1.57177	1.14478	1.75547	2.0714	1.52719	1.32367	1.61835	1.50725	1.34266	1.6479	1.45261	1.07032	1.7126	1.12151	1.49873	1.21639	1.53588	1.33913	1.73111	1.22857	1.30853	1.9345	1.62974	2.22738	1.40463	1.6797	1.33438	1.32284	1.82317	1.28631	1.26502	1.60903	1.26653	1.6002	1.40103	1.79206	2.09998	1.41883	1.80553	1.24367	1.39083	1.42835	1.58727	1.24457	2.33273
392.57	1.3225	2.10858	1.37834	1.31194	1.53607	1.14397	1.76304	2.0524	1.5276	1.33136	1.62304	1.49183	1.34503	1.64524	1.4471	1.07484	1.71151	1.1171	1.47911	1.20227	1.54127	1.33643	1.74692	1.21515	1.29545	1.93597	1.67335	2.26713	1.40644	1.68335	1.32358	1.31993	1.83789	1.32282	1.26616	1.54101	1.27385	1.59639	1.40165	1.77663	2.07455	1.42493	1.79773	1.26411	1.38228	1.41652	1.58021	1.24778	2.30393
394.57	1.31706	2.07295	1.3865	1.29836	1.53028	1.13781	1.7262	2.01872	1.515	1.32974	1.61362	1.4598	1.32828	1.63947	1.44917	1.06123	1.71459	1.11968	1.49477	1.21347	1.53591	1.34711	1.73336	1.20171	1.30643	1.96384	1.63921	2.22916	1.3985	1.68175	1.33238	1.31064	1.82627	1.29881	1.25226	1.60058	1.25877	1.57175	1.41084	1.7737	2.10863	1.4487	1.81375	1.25071	1.40616	1.4153	1.58474	1.23093	2.29071
396.57	1.30736	2.02855	1.37943	1.28954	1.55242	1.13733	1.73591	2.02019	1.53662	1.32757	1.61897	1.39935	1.33342	1.63828	1.44021	1.06524	1.68954	1.11696	1.47544	1.20081	1.53438	1.34036	1.74138	1.21304	1.30595	1.93012	1.62294	2.19999	1.40972	1.68797	1.31764	1.30989	1.81992	1.2929	1.25902	1.55042	1.28612	1.56422	1.40475	1.7876	2.11171	1.42503	1.81375	1.27575	1.38423	1.41472	1.55309	1.23652	2.30443
398.57	1.3372	2.05666	1.39011	1.28776	1.55317	1.14324	1.74746	2.05073	1.5266	1.32674	1.606	1.40292	1.33632	1.64658	1.43122	1.07003	1.69087	1.11924	1.48109	1.20752	1.53011	1.33775	1.70651	1.18337	1.30428	1.94994	1.63617	2.19128	1.41827	1.69381	1.33561	1.31254	1.79938	1.28511	1.25874	1.58542	1.25552	1.5639	1.42394	1.77728	2.08685	1.42055	1.80041	1.26315	1.38908	1.37468	1.56004	1.22914	2.24581
399.6
400.57	1.31598	2.11069	1.38127	1.28885	1.55974	1.12749	1.75623	2.02261	1.5249	1.33278	1.60982	1.38702	1.33334	1.63586	1.43233	1.07353	1.70811	1.11297	1.45595	1.21463	1.54897	1.33741	1.72974	1.20172	1.29728	1.92942	1.62207	2.19935	1.42085	1.67277	1.31643	1.30293	1.83889	1.29296	1.25265	1.5917	1.27044	1.54759	1.42877	1.77679	2.09639	1.40698	1.80433	1.25105	1.39402	1.36858	1.56595	1.23053	2.2272
402.57	1.30989	2.04772	1.37195	1.28349	1.54141	1.12533	1.74661	2.03029	1.51823	1.32855	1.62731	1.36598	1.33145	1.63291	1.43	1.06636	1.6868	1.1039	1.45587	1.20256	1.54202	1.342	1.71842	1.18367	1.29255	1.89099	1.63163	2.2146	1.40007	1.67973	1.31681	1.29469	1.81581	1.2822	1.25218	1.57548	1.27734	1.56008	1.42287	1.79057	2.11146	1.40539	1.81078	1.25909	1.41549	1.38421	1.56942	1.24275	2.29342
404.57	1.31499	2.06787	1.36613	1.27085	1.54181	1.12706	1.71918	1.9938	1.51913	1.3202	1.60935	1.33783	1.33782	1.6545	1.41366	1.0737	1.68099	1.10499	1.43717	1.19899	1.53747	1.30719	1.70856	1.18714	1.30079	1.92806	1.61967	2.18734	1.40039	1.67575	1.31509	1.2997	1.80616	1.27853	1.23965	1.58284	1.28429	1.5316	1.41621	1.78327	2.08851	1.37919	1.81397	1.24221	1.37003	1.3729	1.56365	1.23275	2.25496
[truncated: 562 more rows]
[truncated: 415 more columns]

## Sheet: Fig 3A Empty 
PCT
siNT
Time	Ratios
[truncated: 47 more rows]
[truncated: 2,388 more columns]

## Sheet: Fig 3A PC2 
PC2
siNT
Time	Ratios
[truncated: 47 more rows]
[truncated: 273 more columns]

## Sheet: Fig 3B
Time	siNT+GFP	SE	siTMEM33-1+GFP	SE	siTMEM33-2+GFP	SE	siNT+PC2	SE	siTMEM33-1+PC2	SE	siTMEM33-2+PC2	SE
[truncated: 123 more rows]

[truncated: 40 more sheets: Fig 3D, Fig 4A,B,C,D , Fig 4E, Fig 4F, Fig 4G, Fig 5 B, Fig 5C, Fig 5D, Fig 5E, Fig 5F, Fig 6, Fig 7, Fig 8, Fig Supp 1A, Fig Supp 1B, Fig Supp 1D, Fig Supp 1E, Fig Supp 1F, Fig Supp 2A, B, C, D, G, I, Fig Supp 2E …]
